# Supplementary material for: Risk factors for conversion to thoracotomy in patients with lung cancer undergoing video-assisted thoracoscopic surgery: A meta-analysis
Source: PLoS One. 2024 Nov 15;19(11):e0313236. doi: 10.1371/journal.pone.0313236 (PMC11567592; doi:10.1371/journal.pone.0313236)
Supplement: S1 Data — (XLSX) [file pone.0313236.s002.xlsx]

## Sheet: Sheet1
			Study	Selection(Maximum 4 stars)				Comparability (Maximum 2 stars)	Outcomes(Maximum 3 stars)			Total	Reasons for scoring
				Representativeness of Exposed Cohort	Selection of Non-Exposed Cohort	Ascertainment of Exposure	Outcome Not present at the Start of the Study		Assessment of Outcomes	Length of Follow-Up	Adequacy of Follow-Up
			Jing Liu 2022[8]	☆	☆	☆	☆	☆	☆		☆	7	Failure to correct for significant confounding factors Shorter follow-up time
			Xin Liu 2023[9]	☆	☆		☆	☆	☆		☆	6	The determination of exposure comes from own investigation Failure to correct for significant confounding factors Shorter follow-up time
			Fu-Qian Wu 2020[10]	☆	☆	☆	☆	☆☆	☆		☆	8	Shorter follow-up time
			Jie-Sheng Zhou 2023[11]	☆	☆	☆	☆	☆	☆	☆	☆	8	Failure to correct for significant confounding factors
			Wei-Hua Li 2017[12]	☆	☆		☆	☆☆	☆	☆		7	The determination of exposure comes from own investigation No description of lost visitors
			Hai Li 2018[13]	☆	☆		☆	☆	☆	☆	☆	7	Determination of Undescribed Exposure Failure to correct for significant confounding factors
			An- Ge Chen 2021[14]	☆	☆		☆	☆	☆	☆		6	Determination of Undescribed Exposure Failure to correct for significant confounding factors No description of lost visitors
			Lim 2017[15]	☆	☆		☆	☆	☆	☆		6	Determination of Undescribed Exposure Failure to correct for significant confounding factors No description of lost visitors
			Kim 2017[16]	☆	☆	☆	☆		☆		☆	6	Failure to correct for significant confounding factors Shorter follow-up time
			Li 2017[17]	☆	☆	☆	☆			☆	☆	6	Failure to correct for significant confounding factors Outcome measures were inaccurately described
			Gabryel 2021[18]	☆	☆	☆	☆	☆	☆		☆	7	Failure to correct for significant confounding factors Shorter follow-up time
			Chen 2021[19]	☆	☆		☆	☆		☆	☆	6	The determination of exposure comes from own investigation Failure to correct for significant confounding factors Outcome measures were inaccurately described
			Bongiolatti 2019[20]	☆	☆		☆	☆☆		☆	☆	7	Determination of Undescribed Exposure Outcome measures were inaccurately described
			Fourdrain 2022[21]	☆	☆	☆	☆	☆☆	☆		☆	8	Shorter follow-up time
