# Supplementary material for: Risk factors for conversion to thoracotomy in patients with lung cancer undergoing video-assisted thoracoscopic surgery: A meta-analysis
Source: PLoS One. 2024 Nov 15;19(11):e0313236. doi: 10.1371/journal.pone.0313236 (PMC11567592; doi:10.1371/journal.pone.0313236)
Supplement: S2 Data — (XLSX) [file pone.0313236.s003.xlsx]

## Sheet: Sheet1
	Citation number	Risk Factors	OR	CI	CI	LNOR	SE	Reasons not included in the analysis	Eligibility for inclusion in the review	data extractor	date of data extraction
		Age ≥ 65
	8	Jing Liu2022	1.438	0.57	3.624	0.363253	0.471862		Yes	Siyu Wang/ZiTong Zhou	2024.3
	9	Xin Liu2023	7.143	2.689	18.974	1.96613	0.498444		Yes	Siyu Wang/ZiTong Zhou	2024.3
	10	Fu-Qian Wu2020				#NUM!	#NUM!	Inconsistent scoring criteria	Yes	Siyu Wang/ZiTong Zhou	2024.3
	13	Hai Li2018	1.64	0.712	3.776	0.494696	0.425598		Yes	Siyu Wang/ZiTong Zhou	2024.3
	14	An-Ge Chen2021				#NUM!	#NUM!	Inconsistent scoring criteria	Yes	Siyu Wang/ZiTong Zhou	2024.3
	15	Lim2017	2.73	0.85	8.816	1.0043	0.596706		Yes	Siyu Wang/ZiTong Zhou	2024.3
	16	Kim2017				#NUM!	#NUM!	Inconsistent scoring criteria	Yes	Siyu Wang/ZiTong Zhou	2024.3
	17	LI2017	4.28	1.14	16.09	1.45395	0.675298		Yes	Siyu Wang/ZiTong Zhou	2024.3
		Male				#NUM!	#NUM!
	13	Hai Li2018	1.429	0.649	3.146	0.356975	0.402667		Yes	Siyu Wang/ZiTong Zhou	2024.3
	20	Bongiolatti2019	1.458	1.178	1.803	0.377066	0.10858		Yes	Siyu Wang/ZiTong Zhou	2024.3
		BMI>25				#NUM!	#NUM!
	17	LI2017	1.21	0.31	4.75	0.19062	0.696257		Yes	Siyu Wang/ZiTong Zhou	2024.3
	19	Chen2021	1.8622	1.18765	2.91545	0.621757	0.229094		Yes	Siyu Wang/ZiTong Zhou	2024.3
	21	Alex2022				#NUM!	#NUM!	Inconsistent scoring criteria	Yes	Siyu Wang/ZiTong Zhou	2024.3
		History of tuberculosis				#NUM!	#NUM!
	8	Jing Liu2022	5.003	1.755	14.265	1.61004	0.534526		Yes	Siyu Wang/ZiTong Zhou	2024.3
	10	Fu-Qian Wu2020	12.089	4.393	33.25	2.4923	0.516337		Yes	Siyu Wang/ZiTong Zhou	2024.3
	11	Sheng-Jie Zhou2023	1.968	1.205	3.135	0.677018	0.243916	High heterogeneity	Yes	Siyu Wang/ZiTong Zhou	2024.3
	14	An-Ge Chen2021	4.134	1.254	15.164	1.41925	0.635864		Yes	Siyu Wang/ZiTong Zhou	2024.3
	17	LI2017	20.57	3.77	112.37	3.02383	0.866001		Yes	Siyu Wang/ZiTong Zhou	2024.3
		Mediastinal lymph node enlargement				#NUM!	#NUM!
	8	Jing Liu2022	2.039	0.747	5.568	0.712459	0.51243		Yes	Siyu Wang/ZiTong Zhou	2024.3
	12	Hua-Wei Li2017	1.558	0.754	3.338	0.443403	0.379524		Yes	Siyu Wang/ZiTong Zhou	2024.3
	18	Gabryel2021	3.3	1.7	6.1	1.19392	0.325934		Yes	Siyu Wang/ZiTong Zhou	2024.3
		Swollen hilar lymph nodes				#NUM!	#NUM!
	8	Jing Liu2022	11.703	3.554	38.643	2.45985	0.608748		Yes	Siyu Wang/ZiTong Zhou	2024.3
	12	Hua-Wei Li2017	3.732	1.347	10.341	1.31694	0.519958		Yes	Siyu Wang/ZiTong Zhou	2024.3
		Pleural adhesions				#NUM!	#NUM!
	8	Jing Liu2022	4.062	1.639	10.066	1.40168	0.46303		Yes	Siyu Wang/ZiTong Zhou	2024.3
	9	Xin Liu2023	6.506	2.476	17.093	1.87272	0.492863		Yes	Siyu Wang/ZiTong Zhou	2024.3
	10	Fu-Qian Wu2020	3.411	1.847	6.3	1.22701	0.313007		Yes	Siyu Wang/ZiTong Zhou	2024.3
	11	Sheng-Jie Zhou2023	2.12	1.357	4.214	0.751416	0.289065		Yes	Siyu Wang/ZiTong Zhou	2024.3
	13	Hai Li2018	3.818	1.654	8.816	1.33973	0.426881		Yes	Siyu Wang/ZiTong Zhou	2024.3
	14	An-Ge Chen2021	5.558	1.854	23.214	1.71524	0.644747		Yes	Siyu Wang/ZiTong Zhou	2024.3
	17	LI2017	2.62	1.29	5.34	0.963174	0.362394		Yes	Siyu Wang/ZiTong Zhou	2024.3
	18	Gabryel2021	3.1	2	4.9	1.1314	0.228594		Yes	Siyu Wang/ZiTong Zhou	2024.3
	19	Chen2021	1.836	1.192	2.828	0.607589	0.220392		Yes	Siyu Wang/ZiTong Zhou	2024.3
		The tumor is located in the upper lobe of the lung				#NUM!	#NUM!
	8	Jing Liu2022	3.38	1.179	9.685	1.21788	0.537222		Yes	Siyu Wang/ZiTong Zhou	2024.3
	9	Xin Liu2023	3.707	1.404	9.784	1.31022	0.495261		Yes	Siyu Wang/ZiTong Zhou	2024.3
	10	Fu-Qian Wu2020	8.369	3.608	19.412	2.12453	0.42927		Yes	Siyu Wang/ZiTong Zhou	2024.3
	11	Sheng-Jie Zhou2023	2.855	1.532	4.852	1.04907	0.294086		Yes	Siyu Wang/ZiTong Zhou	2024.3
	13	Hai Li2018	8.99	3.046	26.531	2.19611	0.552164		Yes	Siyu Wang/ZiTong Zhou	2024.3
	14	An-Ge Chen2021	3.658	1.445	17.016	1.29692	0.629093		Yes	Siyu Wang/ZiTong Zhou	2024.3
	16	Kim2017	2.71	1.05	7.36	0.996949	0.496752		Yes	Siyu Wang/ZiTong Zhou	2024.3
		Sleeve lobectomy				#NUM!	#NUM!
	11	Sheng-Jie Zhou2023	2.326	1.342	4.446	0.84415	0.305572		Yes	Siyu Wang/ZiTong Zhou	2024.3
	12	Hua-Wei Li2017	5.675	2.31	13.944	1.73607	0.458623		Yes	Siyu Wang/ZiTong Zhou	2024.3
	19	Chen2021				#NUM!	#NUM!	Inconsistent scoring criteria	Yes	Siyu Wang/ZiTong Zhou	2024.3
		Tumor diameter ≥3.5cm				#NUM!	#NUM!
	9	Xin Liu2023	2.137	0.861	5.302	0.759403	0.46371		Yes	Siyu Wang/ZiTong Zhou	2024.3
	13	Hai Li2018	2.133	0.917	4.906	0.757529	0.427833		Yes	Siyu Wang/ZiTong Zhou	2024.3
	19	Chen2021				#NUM!	#NUM!	Inconsistent scoring criteria	Yes	Siyu Wang/ZiTong Zhou	2024.3
		TNM clinical stage Ⅰ				#NUM!	#NUM!
	20	Bongiolatti2019	0.96	0.645	1.429	-0.040822	0.202929		Yes	Siyu Wang/ZiTong Zhou	2024.3
	21	Alex2022	2.04	1.55	2.69	0.71295	0.140634		Yes	Siyu Wang/ZiTong Zhou	2024.3
