# Supplementary material for: Risk factors for conversion to thoracotomy in patients with lung cancer undergoing video-assisted thoracoscopic surgery: A meta-analysis
Source: PLoS One. 2024 Nov 15;19(11):e0313236. doi: 10.1371/journal.pone.0313236 (PMC11567592; doi:10.1371/journal.pone.0313236)
Supplement: S3 Data — (XLSX) [file pone.0313236.s004.xlsx]

## Sheet: Sheet1
number	Study	reason(s) for exclusion
1	Bongiolatti S, Gonfiotti A, Viggiano D, Borgianni S, Politi L, Crisci R, et al. Risk factors and impact of conversion from VATS to open lobectomy: analysis from a national database. SURGICAL ENDOSCOPY AND OTHER INTERVENTIONAL TECHNIQUES. 2019;33(12):3953-62. doi: 10.1007/s00464-019-06682-5. PubMed PMID: WOS:000500976900010.
2	Chen DL, Kang PM, Tao SL, Wu LC, Li QY, Tan QY. Risk factors of conversion in robotic- and video-assisted pulmonary surgery for non-small cell lung cancer. Updates in surgery. 2021;73(4):1549-58. doi: 10.1007/s13304-020-00954-9. PubMed PMID: WOS:000604809200003.
3	Fourdrain A, Georges O, Gossot D, Falcoz PE, Jougon J, Baste JM, et al. Patient risk factors for conversion during video-assisted thoracic surgery-the Epithor conversion score. EUROPEAN JOURNAL OF CARDIO-THORACIC SURGERY. 2022;62(3). doi: 10.1093/ejcts/ezac249. PubMed PMID: WOS:000785596000001.
4	Gabryel P, Piwkowski C, Kasprzyk M, Zieliński P, Roszak M, Dyszkiewicz W. Worse outcomes after conversion of thoracoscopic lobectomy for lung cancer. Interactive cardiovascular and thoracic surgery. 2021;32(3):356-63. Epub 2020/11/23. doi: 10.1093/icvts/ivaa274. PubMed PMID: 33221893; PubMed Central PMCID: PMCPMC8906676.
5	Kim SW, Hong JM, Kim D. What is difficult about doing video-assisted thoracic surgery (VATS)? A retrospective study comparing VATS anatomical resection and conversion to thoracotomy for lung cancer in a university-based hospital. Journal of thoracic disease. 2017;9(10):3825-31. doi: 10.21037/jtd.2017.09.98. PubMed PMID: WOS:000417752900118.
6	Li SJ, Zhou K, Shen C, Li PF, Wu YM, Wang ZQ, et al. Body surface area: a novel predictor for conversion to thoracotomy in patients undergoing video-assisted thoracoscopic lung cancer lobectomy. Journal of thoracic disease. 2017;9(8):2383-+. doi: 10.21037/jtd.2017.07.53. PubMed PMID: WOS:000411610100062.
7	Lim CG, Shin KM, Lim JS, Lim JK, Kim HJ, Kim WH, et al. Predictors of conversion to thoracotomy during video-assisted thoracoscopic surgery lobectomy in lung cancer: additional predictive value of FDG-PET/CT in a tuberculosis endemic region. Journal of thoracic disease. 2017;9(8):2427-36. doi: 10.21037/jtd.2017.07.40. PubMed PMID: WOS:000411610100067.
8	陈安格, 赵琦峰. 胸腔镜下肺癌根治术患者中转开胸影响因素分析. 数理医药学杂志. 2021;34(03):379-82.
9	李海, 徐刚, 宋永祥, 蔡庆勇, 李剑, 陈成. 非小细胞肺癌患者电视辅助胸腔镜肺叶切除术中转开胸的影响因素分析. 安徽医科大学学报. 2018;53(5):809-11. doi: 10.19405/j.cnki.issn1000-1492.2018.05.032.
10	李华伟, 王海艳, 张临友. 肺癌患者胸腔镜下肺叶切除术中转开胸危险因素分析. 中国胸心血管外科临床杂志. 2017;24(12):962-9. doi: 10.7507/1007-4848.201609064.
11	刘菁, 周怡睿, 刘鋆, 陈虹, 于冬梅. 胸腔镜下非小细胞肺癌肺叶切除术中转开胸的预测模型构建与验证. 肿瘤预防与治疗. 2022;35(12):1061-9. doi: 10.3969/j.issn.1674-0904.2022.12.001.
12	刘鑫, 裴永菊, 任建伟. 肺癌患者胸腔镜下肺叶切除术中转开胸的高危因素研究. 实用癌症杂志. 2023;38(4):601-3. doi: 10.3969/j.issn.1001-5930.2023.04.020.
13	吴乾富, 李军华, 张志东, 林振海, 魏海龙, 彭文. 老年患者全胸腔镜肺癌根治术中转开胸手术的影响因素. 中国老年学杂志. 2020;40(12):2536-9. doi: 10.3969/j.issn.1005-9202.2020.12.023.
14	周晟劼, 周浩, 胡青, 林永德, 杨洋. 胸腔镜肺癌根治术术中转开胸手术的危险因素调查. 临床肺科杂志. 2023;28(5):724-7. doi: 10.3969/j.issn.1009-6663.2023.05.016.
15	Amore D, Di Natale D, Scaramuzzi R, Curcio C. Reasons for conversion during VATS lobectomy: what happens with increased experience. Journal of visualized surgery. 2018;4:53. Epub 2018/04/24. doi: 10.21037/jovs.2018.03.02. PubMed PMID: 29682463; PubMed Central PMCID: PMCPMC5897696.	Case study, reviews, etc
16	Methods In Medicine CAM. Retracted: Nomogram Prediction Model Analysis of Risk Factors for Conversion to Thoracotomy after Thoracoscopic Resection of Lung Cancer and Prognostic Value of Lung Cancer. Computational and mathematical methods in medicine. 2023;2023:9872347. Epub 2023/07/21. doi: 10.1155/2023/9872347. PubMed PMID: 37475920; PubMed Central PMCID: PMCPMC10356295.	withdrawal of the literature
17	Abbas AE. Surgical Management of Lung Cancer: History, Evolution, and Modern Advances. Current oncology reports. 2018;20(12):98. Epub 2018/11/14. doi: 10.1007/s11912-018-0741-7. PubMed PMID: 30421260.	The title or abstract does not match the our study
18	Abdelnour-Berchtold E, Perentes JY, Ris HB, Beigelman C, Lovis A, Peters S, et al. Survival and Local Recurrence After Video-Assisted Thoracoscopic Lung Metastasectomy. World journal of surgery. 2016;40(2):373-9. doi: 10.1007/s00268-015-3254-7. PubMed PMID: WOS:000368078700018.	The title or abstract does not match the our study
19	Acar K, Ersöz H. Comparison of Three Different Surgical Techniques in Patients Undergoing VATS and Open Thoracotomy. Journal of perianesthesia nursing : official journal of the American Society of PeriAnesthesia Nurses. 2022;37(4):479-84. Epub 2022/03/10. doi: 10.1016/j.jopan.2021.10.007. PubMed PMID: 35260300.	The title or abstract does not match the our study
20	Agostini P, Lugg ST, Adams K, Vartsaba N, Kalkat MS, Rajesh PB, et al. Postoperative pulmonary complications and rehabilitation requirements following lobectomy: a propensity score matched study of patients undergoing video-assisted thoracoscopic surgery versus thoracotomy. Interactive cardiovascular and thoracic surgery. 2017;24(6):931-7. doi: 10.1093/icvts/ivx002. PubMed PMID: WOS:0004040460000…	The title or abstract does not match the our study
21	Aguinagalde B, Insausti A, Lopez I, Sanchez L, Bolufer S, Embun R, et al. VATS Lobectomy Morbidity and Mortality is Lower in Patients with the Same ppoDLCO: Analysis of the Database of the Spanish Video-Assisted Thoracic Surgery Group. Archivos de bronconeumologia. 2021;57(12):750-6. doi: 10.1016/j.arbres.2021.01.030. PubMed PMID: WOS:000729658800007.	The title or abstract does not match the our study
22	Aiolfi A, Nosotti M, Micheletto G, Khor D, Bonitta G, Perali C, et al. Pulmonary lobectomy for cancer: Systematic review and network meta-analysis comparing open, video-assisted thoracic surgery, and robotic approach. Surgery. 2021;169(2):436-46. doi: 10.1016/j.surg.2020.09.010. PubMed PMID: WOS:000608497000033.	The title or abstract does not match the our study
23	Akayama K, Miyata Y, Kawahara T, Okada M, Kaneko M, Okajima M, et al. New noncontact sensor for detecting pulmonary tumors during video-assisted thoracic surgery. The Journal of surgical research. 2017;214:62-8. Epub 2017/06/19. doi: 10.1016/j.jss.2016.02.004. PubMed PMID: 28624061.	The title or abstract does not match the our study
24	Akkuş M, Seyrek Y. Completely portal robotic lobectomy in lung cancer: is subcostal specimen removal necessary? Acta chirurgica Belgica. 2024;124(5):380-6. Epub 2024/02/20. doi: 10.1080/00015458.2024.2320510. PubMed PMID: 38374685.	The title or abstract does not match the our study
25	Al Sawalhi S, Ding J, Vannucci J, Li Y, Odeh A, Zhao D. Perioperative risk factors for atrial fibrillation (AF) in patients underwent uniportal video-assisted thoracoscopic (VATS) pneumonectomy versus open thoracotomy: single center experience. General thoracic and cardiovascular surgery. 2021;69(3):487-96. Epub 2020/09/27. doi: 10.1007/s11748-020-01491-3. PubMed PMID: 32979148.	The title or abstract does not match the our study
26	Alam NZ, Flores RM. Extended Video-assisted thoracic surgery (VATS) lobectomy. Minerva chirurgica. 2016;71(1):67-71. PubMed PMID: WOS:000384943800009.	The title or abstract does not match the our study
27	Al-Ameri M, Bergman P, Franco-Cereceda A, Sartipy U. Video-assisted thoracoscopic versus open thoracotomy lobectomy: a Swedish nationwide cohort study. Journal of thoracic disease. 2018;10(6):3499-506. doi: 10.21037/jtd.2018.05.177. PubMed PMID: WOS:000437096100061.	The title or abstract does not match the our study
28	Al-Ameri M, Sachs E, Sartipy U, Jackson V. Uniportal versus multiportal video-assisted thoracic surgery for lung cancer. Journal of thoracic disease. 2019;11(12):5152-+. doi: 10.21037/jtd.2019.12.01. PubMed PMID: WOS:000505050300026.	The title or abstract does not match the our study
29	Alban J, Kennedy K, Hulbert A, Lighter M, Pasquinelli M, Rubinstein I, et al. Surgery for early-stage lung cancer with video-assisted thoracoscopic surgery versus open thoracotomy: A narrative review. Seminars in oncology. 2022;49(3-4):261-4. doi: 10.1053/j.seminoncol.2022.06.012. PubMed PMID: WOS:000884681900011.	The title or abstract does not match the our study
30	AlGhamdi ZM, Lynhiavu L, Moon YK, Moon MH, Ahn S, Kim Y, et al. Comparison of non-intubated versus intubated video-assisted thoracoscopic lobectomy for lung cancer. Journal of thoracic disease. 2018;10(7):4236-43. doi: 10.21037/jtd.2018.06.163. PubMed PMID: WOS:000440380200061.	The title or abstract does not match the our study
31	Alpay L, Lacin T, Teker D, Okur E, Baysungur V, Kanbur S, et al. A comparative cost analysis study of lobectomy performed via video-assisted thoracic surgery versus thoracotomy in Turkey. VIDEOSURGERY AND OTHER MINIINVASIVE TECHNIQUES. 2014;9(3):409-14. doi: 10.5114/wiitm.2014.44254. PubMed PMID: WOS:000342712700016.	The title or abstract does not match the our study
32	Amer K, Khan AZ, Vohra H, Saad R. Is it safe to include octogenarians at the start of a video-assisted thoracic surgery lobectomy programme? EUROPEAN JOURNAL OF CARDIO-THORACIC SURGERY. 2012;41(2):346-52. doi: 10.1016/j.ejcts.2011.05.038. PubMed PMID: WOS:000300237600024.	The title or abstract does not match the our study
33	Amer K, Khan AZ, Vohra HA. Video-assisted thoracic surgery of major pulmonary resections for lung cancer: the Southampton experience. EUROPEAN JOURNAL OF CARDIO-THORACIC SURGERY. 2011;39(2):173-9. doi: 10.1016/j.ejcts.2010.05.029. PubMed PMID: WOS:000287466100006.	The title or abstract does not match the our study
34	Amer K, Khan AZ, Vohra HA. Video-assisted thoracic surgery of major pulmonary resections for lung cancer: the Southampton experience. EUROPEAN JOURNAL OF CARDIO-THORACIC SURGERY. 2011;39(2):173-9. doi: 10.1016/j.ejcts.2010.05.029. PubMed PMID: WOS:000287466100006.	The title or abstract does not match the our study
35	Amore D, Casazza D, Saglia A, Imitazione P, Caterino U, Curcio C. How to avoid "en masse" lobectomy using VATS technique in presence of hilar fibrosis. Monaldi archives for chest disease = Archivio Monaldi per le malattie del torace. 2021;91(2). Epub 2021/04/03. doi: 10.4081/monaldi.2021.1633. PubMed PMID: 33794597.	The title or abstract does not match the our study
36	An J, Dong Y, Li Y, Han X, Niu H, Zou Z, et al. CT-guided placement of microcoil end in the pleural cavity for video-assisted thoracic surgical resection of ground-glass opacity: a retrospective study. Journal of cardiothoracic surgery. 2022;17(1):316. Epub 2022/12/17. doi: 10.1186/s13019-022-02048-6. PubMed PMID: 36527097; PubMed Central PMCID: PMCPMC9758923.	The title or abstract does not match the our study
37	An JL, Dong YC, Li YG, Han XY, Niu HT, Zou ZB, et al. CT-guided placement of microcoil end in the pleural cavity for video-assisted thoracic surgical resection of ground-glass opacity: a retrospective study. Journal of cardiothoracic surgery. 2022;17(1). doi: 10.1186/s13019-022-02048-6. PubMed PMID: WOS:000899967800003.	The title or abstract does not match the our study
38	Andreetti C, Menna C, Ibrahim M, Ciccone AM, D'Andrilli A, Venuta F, et al. Postoperative pain control: videothoracoscopic versus conservative mini-thoracotomic approach. EUROPEAN JOURNAL OF CARDIO-THORACIC SURGERY. 2014;46(5):907-12. doi: 10.1093/ejcts/ezu092. PubMed PMID: WOS:000344968700027.	The title or abstract does not match the our study
39	Andrews WG, Paul S. Techniques of video-assisted thoracoscopic surgery lobectomy and critical review of published data. FUTURE ONCOLOGY. 2016;12(23):31-3. doi: 10.2217/fon-2016-0340. PubMed PMID: WOS:000394393100008.	The title or abstract does not match the our study
40	Andrews WG, Paul S. Techniques of video-assisted thoracoscopic surgery lobectomy and critical review of published data. FUTURE ONCOLOGY. 2016;12(23):31-3. doi: 10.2217/fon-2016-0340. PubMed PMID: WOS:000394393100008.	The title or abstract does not match the our study
41	Ang KL, Tan C, Hsin M, Goldstraw P. Intrapleural tumor dissemination after video-assisted thoracoscopic surgery metastasectomy. The Annals of thoracic surgery. 2003;75(5):1643-5. Epub 2003/05/09. doi: 10.1016/s0003-4975(02)04771-9. PubMed PMID: 12735600.	The title or abstract does not match the our study
42	Aragaki M, Kaga K, Hida Y, Kato T, Matsui Y. A novel approach for the complete extraction of large tumours in video-assisted thoracoscopic surgery. Journal of minimal access surgery. 2021;17(3):299-304. doi: 10.4103/jmas.JMAS_255_19. PubMed PMID: WOS:000668175300004.	The title or abstract does not match the our study
43	Aragaki M, Kaga K, Hida Y, Kato T, Matsui Y. A novel approach for the complete extraction of large tumours in video-assisted thoracoscopic surgery. Journal of minimal access surgery. 2021;17(3):299-304. doi: 10.4103/jmas.JMAS_255_19. PubMed PMID: WOS:000668175300004.	The title or abstract does not match the our study
44	Asamura H. [Modern radical resection for lung cancer; a critique on the video-assisted radical resection]. Kyobu geka The Japanese journal of thoracic surgery. 2006;59(8 Suppl):710-3. Epub 2006/08/17. PubMed PMID: 16910519.	The title or abstract does not match the our study
45	Asbjornsson V, Johannsdottir G, Myer D, Runarsson TG, Heitmann LA, Oskarsdottir GN, et al. A successful shift from thoracotomy to video-assisted thoracoscopic lobectomy for non-small cell lung cancer in a low-volume center. Interdisciplinary cardiovascular and thoracic surgery. 2024;38(2). doi: 10.1093/icvts/ivae018. PubMed PMID: WOS:001173870600002.	The title or abstract does not match the our study
46	Asbjornsson V, Johannsdottir G, Myer D, Runarsson TG, Heitmann LA, Oskarsdottir GN, et al. A successful shift from thoracotomy to video-assisted thoracoscopic lobectomy for non-small cell lung cancer in a low-volume center. Interdisciplinary cardiovascular and thoracic surgery. 2024;38(2). doi: 10.1093/icvts/ivae018. PubMed PMID: WOS:001173870600002.	The title or abstract does not match the our study
47	Asemota N, Maraschi A, Lampridis S, Pilling J, King J, Le Reun C, et al. Comparison of Quality of Life after Robotic, Video-Assisted, and Open Surgery for Lung Cancer. Journal of clinical medicine. 2023;12(19). doi: 10.3390/jcm12196230. PubMed PMID: WOS:001085133700001.	The title or abstract does not match the our study
48	Asemota N, Maraschi A, Lampridis S, Pilling J, King J, Le Reun C, et al. Comparison of Quality of Life after Robotic, Video-Assisted, and Open Surgery for Lung Cancer. Journal of clinical medicine. 2023;12(19). doi: 10.3390/jcm12196230. PubMed PMID: WOS:001085133700001.	The title or abstract does not match the our study
49	Asenov R, Iuordanov D. [Video-assisted thoracoscopic procedure in the diagnosis and treatment of lung lesions]. Khirurgiia. 2000;56(3-4):8-11. Epub 2001/11/06. PubMed PMID: 11692923.	The title or abstract does not match the our study
50	Asteriou C, Lazopoulos A, Rallis T, Gogakos AS, Paliouras D, Barbetakis N. Fast-track rehabilitation following video-assisted pulmonary sublobar wedge resection: A prospective randomized study. Journal of minimal access surgery. 2016;12(3):209-13. doi: 10.4103/0972-9941.183483. PubMed PMID: WOS:000386653700002.	The title or abstract does not match the our study
51	Attene F, Scognamillo F, Xidas A, Serventi F, Trignano M. [The role of cervical mediastinoscopy and video assisted thoracoscopy in the diagnosis and staging of thoraco-mediastinal neoplastic diseases]. Annali italiani di chirurgia. 2009;80(1):17-24. Epub 2009/06/20. PubMed PMID: 19537118.	The title or abstract does not match the our study
52	Augustin F, Bodner J, Wykypiel H, Schwinghammer C, Schmid T. Initial experience with robotic lung lobectomy: report of two different approaches. Surgical endoscopy. 2011;25(1):108-13. Epub 2010/06/19. doi: 10.1007/s00464-010-1138-3. PubMed PMID: 20559664.	The title or abstract does not match the our study
53	Augustin F, Maier HT, Weissenbacher A, Ng C, Lucciarini P, Öfner D, et al. Causes, predictors and consequences of conversion from VATS to open lung lobectomy. SURGICAL ENDOSCOPY AND OTHER INTERVENTIONAL TECHNIQUES. 2016;30(6):2415-21. doi: 10.1007/s00464-015-4492-3. PubMed PMID: WOS:000378790000033.	The title or abstract does not match the our study
54	Avery KNL, Blazeby JM, Chalmers KA, Batchelor TJP, Casali G, Internullo E, et al. Impact on Health-Related Quality of Life of Video-Assisted Thoracoscopic Surgery for Lung Cancer. Annals of surgical oncology. 2020;27(4):1259-71. Epub 2019/12/04. doi: 10.1245/s10434-019-08090-4. PubMed PMID: 31788755; PubMed Central PMCID: PMCPMC7060150 and Beyond (official charity of UHBT) during the conduct of t…	The title or abstract does not match the our study
55	Baghbani R, Moradi MH, Shadmehr MB. Identifying and Localizing of the In-depth Pulmonary Nodules Using Electrical Bio-Impedance. JOURNAL OF INVESTIGATIVE SURGERY. 2019;32(3):208-17. doi: 10.1080/08941939.2017.1394403. PubMed PMID: WOS:000468833600004.	The title or abstract does not match the our study
56	Baig MZ, Razi SS, Agyabeng-Dadzie K, Stroever S, Muslim Z, Weber J, et al. Robotic-assisted thoracoscopic surgery demonstrates a lower rate of conversion to thoracotomy than video-assisted thoracoscopic surgery for complex lobectomies. EUROPEAN JOURNAL OF CARDIO-THORACIC SURGERY. 2022;62(3). doi: 10.1093/ejcts/ezac281. PubMed PMID: WOS:000796687700001.	The title or abstract does not match the our study
57	Baig MZ, Razi SS, Agyabeng-Dadzie K, Stroever S, Muslim Z, Weber J, et al. Robotic-assisted thoracoscopic surgery demonstrates a lower rate of conversion to thoracotomy than video-assisted thoracoscopic surgery for complex lobectomies. European journal of cardio-thoracic surgery : official journal of the European Association for Cardio-thoracic Surgery. 2022;62(3). Epub 2022/05/12. doi: 10.1093/e…	The title or abstract does not match the our study
58	Balderson SS, D'Amico TA. Thoracoscopic lobectomy for the management of non-small cell lung cancer. Current oncology reports. 2008;10(4):283-6. Epub 2008/09/10. doi: 10.1007/s11912-008-0044-5. PubMed PMID: 18778552.	The title or abstract does not match the our study
59	Baldonado J, Amaral M, Garrett J, Moodie C, Robinson L, Keenan R, et al. Credentialing for robotic lobectomy: what is the learning curve? A retrospective analysis of 272 consecutive cases by a single surgeon. Journal of robotic surgery. 2019;13(5):663-9. doi: 10.1007/s11701-018-00902-1. PubMed PMID: WOS:000487899000006.	The title or abstract does not match the our study
60	Bao FC, Zhang C, Yang YH, He ZH, Wang LM, Hu J. Comparison of robotic and video-assisted thoracic surgery for lung cancer: a propensity-matched analysis. Journal of thoracic disease. 2016;8(7):1798-803. doi: 10.21037/jtd.2016.05.99. PubMed PMID: WOS:000385021800107.	The title or abstract does not match the our study
61	Barmin V, Sadovnichy V, Sokolov M, Pikin O, Amiraliev A. An original device for intraoperative detection of small indeterminate nodules†. European journal of cardio-thoracic surgery : official journal of the European Association for Cardio-thoracic Surgery. 2014;46(6):1027-31. Epub 2014/04/18. doi: 10.1093/ejcts/ezu161. PubMed PMID: 24740934.	The title or abstract does not match the our study
62	Baste JM, Orsini B, Rinieri P, Melki J, Peillon C. [Pulmonary resection using video-assisted thoracoscopic surgery--20 years experience]. Revue des maladies respiratoires. 2014;31(4):323-35. Epub 2014/04/23. doi: 10.1016/j.rmr.2013.10.650. PubMed PMID: 24750952.	The title or abstract does not match the our study
63	Baste JM, Orsini B, Rinieri P, Melki J, Peillon C. [Pulmonary resection using video-assisted thoracoscopic surgery--20 years experience]. Revue des maladies respiratoires. 2014;31(4):323-35. Epub 2014/04/23. doi: 10.1016/j.rmr.2013.10.650. PubMed PMID: 24750952.	The title or abstract does not match the our study
64	Baste JM, Orsini B, Rinieri P, Melki J, Peillon C. Pulmonary resection using video-assisted thoracoscopic surgery-20 years experience. Revue des maladies respiratoires. 2014;31(4):323-35. doi: 10.1016/j.rmr.2013.10.650. PubMed PMID: WOS:000336238900004.	The title or abstract does not match the our study
65	Batchala PP, Mathew PF, Martin LW, Wankhar B, Ojili V, Nepal P, et al. CT guided injection of (99m)Tc-MAA for lung nodule localization prior to VATS. Clinical imaging. 2022;91:97-104. Epub 2022/09/04. doi: 10.1016/j.clinimag.2022.08.016. PubMed PMID: 36057205.	The title or abstract does not match the our study
66	Batihan G, Ceylan KC, Usluer O, Kaya S. Video-Assisted Thoracoscopic Surgery vs Thoracotomy for Non-Small Cell Lung Cancer Greater Than 5 cm: Is VATS a feasible approach for large tumors? Journal of cardiothoracic surgery. 2020;15(1). doi: 10.1186/s13019-020-01305-w. PubMed PMID: WOS:000573567300002.	The title or abstract does not match the our study
67	Batihan G, Ceylan KC, Usluer O, Kaya Ş. Video-Assisted Thoracoscopic Surgery vs Thoracotomy for Non-Small Cell Lung Cancer Greater Than 5 cm: Is VATS a feasible approach for large tumors? Journal of cardiothoracic surgery. 2020;15(1):261. Epub 2020/09/20. doi: 10.1186/s13019-020-01305-w. PubMed PMID: 32948217; PubMed Central PMCID: PMCPMC7501690.	The title or abstract does not match the our study
68	Batihan G, Ceylan KC, Usluer O, Kaya Ş. Video-Assisted Thoracoscopic Surgery vs Thoracotomy for Non-Small Cell Lung Cancer Greater Than 5 cm: Is VATS a feasible approach for large tumors? Journal of cardiothoracic surgery. 2020;15(1):261. Epub 2020/09/20. doi: 10.1186/s13019-020-01305-w. PubMed PMID: 32948217; PubMed Central PMCID: PMCPMC7501690.	The title or abstract does not match the our study
69	Bayard NF, Barnett SA, Rinieri P, Melki J, Peillon C, Baste JM. Video-assisted thoracic surgery for left upper lobectomy for complex lesions: how to extend the indication with optimal safety? Acta chirurgica Belgica. 2016;116(4):231-3. doi: 10.1080/00015458.2016.1171077. PubMed PMID: WOS:000389706400005.	The title or abstract does not match the our study
70	Bayarri CI, de Guevara AC, Martin-Ucar AE. Initial single-port thoracoscopy to reduce surgical trauma during open en bloc chest wall and pulmonary resection for locally invasive cancer. Interactive cardiovascular and thoracic surgery. 2013;17(1):32-5. Epub 2013/04/18. doi: 10.1093/icvts/ivt159. PubMed PMID: 23592724; PubMed Central PMCID: PMCPMC3686407.	The title or abstract does not match the our study
71	Bayman N, Ardron D, Ashcroft L, Baldwin DR, Booton R, Darlison L, et al. Protocol for PIT: a phase III trial of prophylactic irradiation of tracts in patients with malignant pleural mesothelioma following invasive chest wall intervention. BMJ open. 2016;6(1). doi: 10.1136/bmjopen-2015-010589. PubMed PMID: WOS:000369993900194.	The title or abstract does not match the our study
72	Baysungur V, Dogruyol T, Ocakcioglu I, Misirlioglu A, Evman S, Kanbur S, et al. The Feasibility of Thoracoscopic Resection in Bronchiectasis. SURGICAL LAPAROSCOPY ENDOSCOPY & PERCUTANEOUS TECHNIQUES. 2017;27(3):194-6. doi: 10.1097/SLE.0000000000000408. PubMed PMID: WOS:000403072300020.	The title or abstract does not match the our study
73	Baysungur V, Tezel Ç, Okur E, Demirhan R, Kutlu B, Halezeroglu S. Quality of life assessment six months after lobectomy for lung cancer: video-assisted thoracoscopic surgery versus thoracotomy. TURK GOGUS KALP DAMAR CERRAHISI DERGISI-TURKISH JOURNAL OF THORACIC AND CARDIOVASCULAR SURGERY. 2011;19(2):207-12. doi: 10.5606/tgkdc.dergisi.2011.014. PubMed PMID: WOS:000290003200014.	The title or abstract does not match the our study
74	Beckers F, Lange N, Koryllos A, Picchioni F, Windisch W, Stoelben E. Unilateral Lobe Resection by Video-Assisted Thoracoscopy Leads to the Most Optimal Functional Improvement in Severe Emphysema. THORACIC AND CARDIOVASCULAR SURGEON. 2016;64(4):336-42. doi: 10.1055/s-0034-1395989. PubMed PMID: WOS:000377477800012.	The title or abstract does not match the our study
75	Begum S, Hansen HJ, Papagiannopoulos K. VATS anatomic lung resections-the European experience. Journal of thoracic disease. 2014;6:S203-S10. doi: 10.3978/j.issn.2072-1439.2014.05.04. PubMed PMID: WOS:000337362300002.	The title or abstract does not match the our study
76	Bejjani J, Fiore JF, Lee L, Kaneva P, Mata J, Ncuti A, et al. Validity of the EuroQol-5 dimensions as a measure of recovery after pulmonary resection. JOURNAL OF SURGICAL RESEARCH. 2015;194(1):281-8. doi: 10.1016/j.jss.2014.11.016. PubMed PMID: WOS:000350384000036.	The title or abstract does not match the our study
77	Belda Sanchis J, Prenafeta Claramunt N, Martínez Somolinos S, Figueroa Almánzar S. [Surgery of lung metastases]. Archivos de bronconeumologia. 2011;47 Suppl 3:5-8. Epub 2011/06/10. doi: 10.1016/s0300-2896(11)70022-9. PubMed PMID: 21640286.	The title or abstract does not match the our study
78	Bendixen M, Jørgensen OD, Kronborg C, Andersen C, Licht PB. Postoperative pain and quality of life after lobectomy via video-assisted thoracoscopic surgery or anterolateral thoracotomy for early stage lung cancer: a randomised controlled trial. The Lancet Oncology. 2016;17(6):836-44. Epub 2016/05/11. doi: 10.1016/s1470-2045(16)00173-x. PubMed PMID: 27160473.	The title or abstract does not match the our study
79	Bendixen M, Kronborg C, Jørgensen OD, Andersen C, Licht PB. Cost-utility analysis of minimally invasive surgery for lung cancer: a randomized controlled trial. European journal of cardio-thoracic surgery : official journal of the European Association for Cardio-thoracic Surgery. 2019;56(4):754-61. Epub 2019/03/07. doi: 10.1093/ejcts/ezz064. PubMed PMID: 30838382.	The title or abstract does not match the our study
80	Bendixen M, Kronborg C, Jørgensen OD, Andersen C, Licht PB. Cost-utility analysis of minimally invasive surgery for lung cancer: a randomized controlled trial. European journal of cardio-thoracic surgery : official journal of the European Association for Cardio-thoracic Surgery. 2019;56(4):754-61. Epub 2019/03/07. doi: 10.1093/ejcts/ezz064. PubMed PMID: 30838382.	The title or abstract does not match the our study
81	Bendixen M, Licht PB. Video-assisted thoracoscopic surgery versus open lobectomy for lung cancer: time for a randomized trial. European journal of cardio-thoracic surgery : official journal of the European Association for Cardio-thoracic Surgery. 2017;52(2):398. Epub 2017/05/02. doi: 10.1093/ejcts/ezx078. PubMed PMID: 28459964.	The title or abstract does not match the our study
82	Bendixen M, Licht PB. Video-assisted thoracoscopic surgery versus open lobectomy for lung cancer: time for a randomized trial. EUROPEAN JOURNAL OF CARDIO-THORACIC SURGERY. 2017;52(2):398-. doi: 10.1093/ejcts/ezx078. PubMed PMID: WOS:000407138400034.	The title or abstract does not match the our study
83	Bergmann T, Bölükbas S, Beqiri S, Trainer S, Schirren J. [Solitary pulmonary nodule. Assessment and therapy]. Der Chirurg; Zeitschrift fur alle Gebiete der operativen Medizen. 2007;78(8):687-97. Epub 2007/07/20. doi: 10.1007/s00104-007-1379-4. PubMed PMID: 17634905.	The title or abstract does not match the our study
84	Berry MF, D'Amico TA, Onaitis MW, Kelsey CR. Thoracoscopic Approach to Lobectomy for Lung Cancer Does Not Compromise Oncologic Efficacy. ANNALS OF THORACIC SURGERY. 2014;98(1):197-202. doi: 10.1016/j.athoracsur.2014.03.018. PubMed PMID: WOS:000338432600052.	The title or abstract does not match the our study
85	Berry MF, D'Amico TA, Onaitis MW, Kelsey CR. Thoracoscopic Approach to Lobectomy for Lung Cancer Does Not Compromise Oncologic Efficacy. ANNALS OF THORACIC SURGERY. 2014;98(1):197-202. doi: 10.1016/j.athoracsur.2014.03.018. PubMed PMID: WOS:000338432600052.	The title or abstract does not match the our study
86	Berry MF, Onaitis MW, Tong BC, Balderson SS, Harpole DH, D'Amico TA. Feasibility of hybrid thoracoscopic lobectomy and en-bloc chest wall resection. European journal of cardio-thoracic surgery : official journal of the European Association for Cardio-thoracic Surgery. 2012;41(4):888-92. Epub 2012/01/06. doi: 10.1093/ejcts/ezr150. PubMed PMID: 22219441; PubMed Central PMCID: PMCPMC3310404.	The title or abstract does not match the our study
87	Berry MF. Pulmonary Artery Bleeding During Video-Assisted Thoracoscopic Surgery: Intraoperative Bleeding and Control. Thoracic surgery clinics. 2015;25(3):239-+. doi: 10.1016/j.thorsurg.2015.04.007. PubMed PMID: WOS:000359891100003.	The title or abstract does not match the our study
88	Bertolaccini L, Davoli F, Pardolesi A, Brandolini J, Argnani D, Bertani A, et al. Conversion due to vascular injury during video-assisted thoracic surgery lobectomy: A multicentre retrospective analysis from the Italian video-assisted thoracic surgery group registry. EJSO. 2019;45(5):857-62. doi: 10.1016/j.ejso.2018.12.023. PubMed PMID: WOS:000466452700021.	The title or abstract does not match the our study
89	Bertolaccini L, Davoli F, Pardolesi A, Brandolini J, Argnani D, Bertani A, et al. Conversion due to vascular injury during video-assisted thoracic surgery lobectomy: A multicentre retrospective analysis from the Italian video-assisted thoracic surgery group registry. European journal of surgical oncology : the journal of the European Society of Surgical Oncology and the British Association of Sur…	The title or abstract does not match the our study
90	Bertolaccini L, Fornaro G, Ciani O, Prisciandaro E, Crisci R, Tarricone R, et al. The Impact of Surgical Experience in VATS Lobectomy on Conversion and Patient Quality of Life: Results from a Comprehensive National Video-Assisted Thoracic Surgical Database. Cancers. 2023;15(2). doi: 10.3390/cancers15020410. PubMed PMID: WOS:000916944800001.	The title or abstract does not match the our study
91	Bertolaccini L, Rocco G, Pardolesi A, Solli P. The Geometric and Ergonomic Appeal of Uniportal Video-Assisted Thoracic Surgery. Thoracic surgery clinics. 2017;27(4):331-8. Epub 2017/10/01. doi: 10.1016/j.thorsurg.2017.06.001. PubMed PMID: 28962705.	The title or abstract does not match the our study
92	Bertolaccini L, Rocco G, Pardolesi A, Solli P. The Geometric and Ergonomic Appeal of Uniportal Video-Assisted Thoracic Surgery. Thoracic surgery clinics. 2017;27(4):331-8. Epub 2017/10/01. doi: 10.1016/j.thorsurg.2017.06.001. PubMed PMID: 28962705.	The title or abstract does not match the our study
93	Bertolaccini L, Rocco G. Methodology and timing of standardization. Journal of thoracic disease. 2019;11:S2050-S2. doi: 10.21037/jtd.2019.02.35. PubMed PMID: WOS:000488237000002.	The title or abstract does not match the our study
94	Bertolaccini L, Viti A, Terzi A, Rocco G. Geometric and ergonomic characteristics of the uniportal video-assisted thoracoscopic surgery (VATS) approach. Annals of cardiothoracic surgery. 2016;5(2):118-22. doi: 10.21037/acs.2015.12.05. PubMed PMID: WOS:000383356100008.	The title or abstract does not match the our study
95	Bertolaccini L, Viti A, Terzi A, Rocco G. Geometric and ergonomic characteristics of the uniportal video-assisted thoracoscopic surgery (VATS) approach. Annals of cardiothoracic surgery. 2016;5(2):118-22. doi: 10.21037/acs.2015.12.05. PubMed PMID: WOS:000383356100008.	The title or abstract does not match the our study
96	Bhagat R, Bronsert MR, Henderson WG, Scott CD, Weyant MJ, Mitchell JD, et al. Analysis of Discharge Destination After Open Versus Minimally Invasive Surgery for Lung Cancer. The Annals of thoracic surgery. 2020;109(2):375-82. Epub 2019/10/04. doi: 10.1016/j.athoracsur.2019.08.059. PubMed PMID: 31580860.	The title or abstract does not match the our study
97	Billè A, Okiror L, Draaisma W, Choudhuri D, Harrison-Phipps K, Routledge T. Thoracoscopic lobectomy: comparison of intraoperative and postoperative outcomes between 3 and 4 incision accesses. Tumori. 2013;99(4):505-9. doi: 10.1177/030089161309900411. PubMed PMID: WOS:000329001000011.	The title or abstract does not match the our study
98	Billè A, Okiror L, Harrison-Phipps K, Routledge T. Does Previous Surgical Training Impact the Learning Curve in Video-Assisted Thoracic Surgery Lobectomy for Trainees? THORACIC AND CARDIOVASCULAR SURGEON. 2016;64(4):343-7. doi: 10.1055/s-0034-1396094. PubMed PMID: WOS:000377477800013.	The title or abstract does not match the our study
99	Bin Yameen TA, Gupta V, Behzadi A. Uniportal versus multiportal video-assisted thoracoscopic surgery in the treatment of lung cancer: a Canadian single-centre retrospective study. CANADIAN JOURNAL OF SURGERY. 2019;62(6):468-74. doi: 10.1503/cjs.001418. PubMed PMID: WOS:000501159400019.	The title or abstract does not match the our study
100	Boada M, Guzmán R, Montesinos M, Libreros A, Guirao A, Sánchez-Lorente D, et al. UPSTAGING, CENTRALITY AND SURVIVAL IN EARLY STAGE NON-SMALL CELL LUNG CANCER VIDEO-ASSISTED SURGERY. Lung cancer (Amsterdam, Netherlands). 2019;134:254-8. doi: 10.1016/j.lungcan.2019.06.030. PubMed PMID: WOS:000478707200036.	The title or abstract does not match the our study
101	Boada M, Guzmán R, Montesinos M, Libreros A, Guirao A, Sánchez-Lorente D, et al. UPSTAGING, CENTRALITY AND SURVIVAL IN EARLY STAGE NON-SMALL CELL LUNG CANCER VIDEO-ASSISTED SURGERY. Lung cancer (Amsterdam, Netherlands). 2019;134:254-8. doi: 10.1016/j.lungcan.2019.06.030. PubMed PMID: WOS:000478707200036.	The title or abstract does not match the our study
102	Boffa DJ, Allen MS, Grab JD, Gaissert HA, Harpole DH, Wright CD. Data from The Society of Thoracic Surgeons General Thoracic Surgery database: the surgical management of primary lung tumors. The Journal of thoracic and cardiovascular surgery. 2008;135(2):247-54. Epub 2008/02/05. doi: 10.1016/j.jtcvs.2007.07.060. PubMed PMID: 18242243.	The title or abstract does not match the our study
103	Boffa DJ, Dhamija A, Kosinski AS, Kim AW, Detterbeck FC, Mitchell JD, et al. Fewer complications result from a video-assisted approach to anatomic resection of clinical stage I lung cancer. JOURNAL OF THORACIC AND CARDIOVASCULAR SURGERY. 2014;148(2):637-43. doi: 10.1016/j.jtcvs.2013.12.045. PubMed PMID: WOS:000340936500042.	The title or abstract does not match the our study
104	Boffa DJ, Dhamija A, Kosinski AS, Kim AW, Detterbeck FC, Mitchell JD, et al. Fewer complications result from a video-assisted approach to anatomic resection of clinical stage I lung cancer. JOURNAL OF THORACIC AND CARDIOVASCULAR SURGERY. 2014;148(2):637-43. doi: 10.1016/j.jtcvs.2013.12.045. PubMed PMID: WOS:000340936500042.	The title or abstract does not match the our study
105	Boffa DJ, Kosinski AS, Furnary AP, Kim S, Onaitis MW, Tong BC, et al. Minimally Invasive Lung Cancer Surgery Performed by Thoracic Surgeons as Effective as Thoracotomy. JOURNAL OF CLINICAL ONCOLOGY. 2018;36(23):2378-+. doi: 10.1200/JCO.2018.77.8977. PubMed PMID: WOS:000445665900004.	The title or abstract does not match the our study
106	Boffa DJ, Kosinski AS, Paul S, Mitchell JD, Onaitis M. Lymph Node Evaluation by Open or Video-Assisted Approaches in 11,500 Anatomic Lung Cancer Resections. ANNALS OF THORACIC SURGERY. 2012;94(2):347-53. doi: 10.1016/j.athoracsur.2012.04.059. PubMed PMID: WOS:000306700100012.	The title or abstract does not match the our study
107	Boffa DJ. The vats advantage: seeing is believing ... and vice versa. The Journal of thoracic and cardiovascular surgery. 2015;149(2):645-6. Epub 2015/03/03. doi: 10.1016/j.jtcvs.2014.10.049. PubMed PMID: 25726887.	The title or abstract does not match the our study
108	Bogot NR, Shaham D. Semi-invasive and invasive procedures for the diagnosis and staging of lung cancer. II. Bronchoscopic and surgical procedures. Radiologic clinics of North America. 2000;38(3):535-44. Epub 2000/06/16. doi: 10.1016/s0033-8389(05)70183-4. PubMed PMID: 10855260.	The title or abstract does not match the our study
109	Bommart S, Berthet JP, Durand G, Ghaye B, Pujol JL, Marty-Ané C, et al. Normal postoperative appearances of lung cancer. Diagnostic and interventional imaging. 2016;97(10):1025-35. doi: 10.1016/j.diii.2016.08.014. PubMed PMID: WOS:000385373200009.	The title or abstract does not match the our study
110	Bommart S, Berthet JP, Durand G, Ghaye B, Pujol JL, Marty-Ané C, et al. Normal postoperative appearances of lung cancer. Diagnostic and interventional imaging. 2016;97(10):1025-35. Epub 2016/10/01. doi: 10.1016/j.diii.2016.08.014. PubMed PMID: 27687830.	The title or abstract does not match the our study
111	Bott MJ, Cools-Lartigue J, Tan KS, Dycoco J, Bains MS, Downey RJ, et al. Safety and Feasibility of Lung Resection After Immunotherapy for Metastatic or Unresectable Tumors. The Annals of thoracic surgery. 2018;106(1):178-83. Epub 2018/03/20. doi: 10.1016/j.athoracsur.2018.02.030. PubMed PMID: 29550207; PubMed Central PMCID: PMCPMC6357770.	The title or abstract does not match the our study
112	Bott MJ, Cools-Lartigue J, Tan KS, Dycoco J, Bains MS, Downey RJ, et al. Safety and Feasibility of Lung Resection After Immunotherapy for Metastatic or Unresectable Tumors. The Annals of thoracic surgery. 2018;106(1):178-83. Epub 2018/03/20. doi: 10.1016/j.athoracsur.2018.02.030. PubMed PMID: 29550207; PubMed Central PMCID: PMCPMC6357770.	The title or abstract does not match the our study
113	Bott MJ, Yang SC, Park BJ, Adusumilli PS, Rusch VW, Isbell JM, et al. Initial results of pulmonary resection after neoadjuvant nivolumab in patients with resectable non-small cell lung cancer. JOURNAL OF THORACIC AND CARDIOVASCULAR SURGERY. 2019;158(1):269-75. doi: 10.1016/j.jtcvs.2018.11.124. PubMed PMID: WOS:000472627000077.	The title or abstract does not match the our study
114	Bott MJ, Yang SC, Park BJ, Adusumilli PS, Rusch VW, Isbell JM, et al. Initial results of pulmonary resection after neoadjuvant nivolumab in patients with resectable non-small cell lung cancer. JOURNAL OF THORACIC AND CARDIOVASCULAR SURGERY. 2019;158(1):269-75. doi: 10.1016/j.jtcvs.2018.11.124. PubMed PMID: WOS:000472627000077.	The title or abstract does not match the our study
115	Bouabdallah I, Pauly V, Viprey M, Orleans V, Fond G, Auquier P, et al. Unplanned readmission and survival after video-assisted thoracic surgery and open thoracotomy in patients with non-small-cell lung cancer: a 12-month nationwide cohort study. EUROPEAN JOURNAL OF CARDIO-THORACIC SURGERY. 2021;59(5):987-95. doi: 10.1093/ejcts/ezaa421. PubMed PMID: WOS:000661342500009.	The title or abstract does not match the our study
116	Bouabdallah I, Pauly V, Viprey M, Orleans V, Fond G, Auquier P, et al. Unplanned readmission and survival after video-assisted thoracic surgery and open thoracotomy in patients with non-small-cell lung cancer: a 12-month nationwide cohort study. European journal of cardio-thoracic surgery : official journal of the European Association for Cardio-thoracic Surgery. 2021;59(5):987-95. Epub 2020/11/2…	The title or abstract does not match the our study
117	Bourgeois DJ, Yendamuri S, Hennon M, Gomez J, Malhotra H, Kumaraswamy L, et al. Minimally invasive rib-sparing video-assisted thoracoscopic surgery resections with high-dose-rate intraoperative brachytherapy for selected chest wall tumors. Practical radiation oncology. 2016;6(6):E329-E35. doi: 10.1016/j.prro.2016.04.006. PubMed PMID: WOS:000387981000014.	The title or abstract does not match the our study
118	Bourgeois DJ, Yendamuri S, Hennon M, Gomez J, Malhotra H, Kumaraswamy L, et al. Minimally invasive rib-sparing video-assisted thoracoscopic surgery resections with high-dose-rate intraoperative brachytherapy for selected chest wall tumors. Practical radiation oncology. 2016;6(6):E329-E35. doi: 10.1016/j.prro.2016.04.006. PubMed PMID: WOS:000387981000014.	The title or abstract does not match the our study
119	Brady JJ, Hirsch Reilly C, Guay R, Dasika U. Combined Hookwire and Methylene Blue Localization of Pulmonary Nodules: Analysis of 74 Patients. Innovations (Philadelphia, Pa). 2018;13(3):184-9. Epub 2018/06/19. doi: 10.1097/imi.0000000000000498. PubMed PMID: 29912137.	The title or abstract does not match the our study
120	Brega Massone PP, Conti B, Magnani B, Lequaglie C, Cataldo I. Video-assisted thoracoscopic surgery for diagnosis, staging, and management of lung cancer with suspected mediastinal lymphadenopathy. Surgical laparoscopy, endoscopy & percutaneous techniques. 2002;12(2):104-9. Epub 2002/04/12. doi: 10.1097/00129689-200204000-00006. PubMed PMID: 11948296.	The title or abstract does not match the our study
121	Brooks P. Robotic-Assisted Thoracic Surgery for Early-Stage Lung Cancer: A Review. AORN journal. 2015;102(1):40-9. doi: 10.1016/j.aorn.2015.04.022. PubMed PMID: WOS:000373447500010.	The title or abstract does not match the our study
122	Brovman EY, Zorrilla-Vaca A, Urman RD. Regional Anesthesia for Lobectomy and Risk of Pulmonary Complications: A National Safety Quality Improvement Program Propensity-Matching Analysis. Journal of cardiothoracic and vascular anesthesia. 2023;37(4):547-54. doi: 10.1053/j.jvca.2022.12.005. PubMed PMID: WOS:000962499600001.	The title or abstract does not match the our study
123	Brunelli A, Drosos P, Ismail H, Pompili C, Bassi V. Factors associated with postoperative costs following anatomic lung resections without major complications. EUROPEAN JOURNAL OF CARDIO-THORACIC SURGERY. 2017;51(2):230-5. doi: 10.1093/ejcts/ezw307. PubMed PMID: WOS:000397419200006.	The title or abstract does not match the our study
124	Brunelli A, Drosos P, Ismail H, Pompili C, Bassi V. Factors associated with postoperative costs following anatomic lung resections without major complications. EUROPEAN JOURNAL OF CARDIO-THORACIC SURGERY. 2017;51(2):230-5. doi: 10.1093/ejcts/ezw307. PubMed PMID: WOS:000397419200006.	The title or abstract does not match the our study
125	Bu L, Li Y, Yang F, Zhao H, Jiang GC, Li JF, et al. [A retrospective comparative study of the safety, completeness and efficacy of video-assisted thoracoscopic lobectomy versus open lobectomy for non-small-cell lung cancer patients whose tumor size was greater than 5 cm]. Beijing da xue xue bao Yi xue ban = Journal of Peking University Health sciences. 2011;43(6):866-72. Epub 2011/12/20. PubMed P…	The title or abstract does not match the our study
126	Bu L, Li Y, Yang F, Zhao H, Jiang GC, Li JF, et al. Completely video-assisted thoracoscopic lobectomy versus open lobectomy for non-small cell lung cancer greater than 5 cm: a retrospective study. Chinese medical journal. 2012;125(3):434-9. doi: 10.3760/cma.j.issn.0366-6999.2012.03.006. PubMed PMID: WOS:000300749600006.	The title or abstract does not match the our study
127	Burdine J, Joyce LD, Plunkett MB, Inampudi S, Kaye MG, Dunn DH. Feasibility and value of video-assisted thoracoscopic surgery wedge excision of small pulmonary nodules in patients with malignancy. Chest. 2002;122(4):1467-70. Epub 2002/10/16. doi: 10.1378/chest.122.4.1467. PubMed PMID: 12377881.	The title or abstract does not match the our study
128	Burlacu AI, Tanase BC, Augustin I, Cozma GV. Evaluating VATS versus Open Surgery for Non-Small Cell Lung Cancer: A 5-year Retrospective Study. Chirurgia (Bucharest, Romania : 1990). 2024;119(Ahead of print):1-11. Epub 2024/08/06. doi: 10.21614/chirurgia.2999. PubMed PMID: 39106471.	The title or abstract does not match the our study
129	Byun CS, Lee S, Kim DJ, Lee JG, Lee CY, Jung I, et al. Analysis of Unexpected Conversion to Thoracotomy During Thoracoscopic Lobectomy in Lung Cancer. ANNALS OF THORACIC SURGERY. 2015;100(3):968-74. doi: 10.1016/j.athoracsur.2015.04.032. PubMed PMID: WOS:000360962600037.	The title or abstract does not match the our study
130	Cai BJ, Li C, Luo Z, Ciren DZ, Guo WG, Huang J, et al. Efficacy and safety of video-assisted thoracoscopic surgery and thoracotomy in the treatment of pulmonary hydatid disease in the Tibetan Plateau: a retrospective study. Journal of thoracic disease. 2022;14(6):2247-53. doi: 10.21037/jtd-22-714. PubMed PMID: WOS:000815787700001.	The title or abstract does not match the our study
131	Cai H, Huang C, Wu H, Wu Y, Huang Z, Su S, et al. Comparing the Efficacy of Video-Assisted Thoracoscopic Surgery and Open Thoracotomy in Sleeve Lobectomy for the Treatment of Central-Type Non-small Cell Lung Cancer: A Systematic Review and Meta-Analysis. Alternative therapies in health and medicine. 2024;30(6):76-81. Epub 2024/02/24 21:45. PubMed PMID: 38401104.	The title or abstract does not match the our study
132	Cai HB, Li YX, Li Z. Short term curative effect of video assisted thoracoscopic lobectomy for early-stage lung cancer. Indian journal of cancer. 2014;51(6):37-41. doi: 10.4103/0019-509X.151993. PubMed PMID: WOS:000352281300011.	The title or abstract does not match the our study
133	Cai HB, Li YX, Li Z. Short term curative effect of video assisted thoracoscopic lobectomy for early-stage lung cancer. Indian journal of cancer. 2015;51 Suppl 2:e37-41. Epub 2015/02/26. doi: 10.4103/0019-509x.151993. PubMed PMID: 25712841.	The title or abstract does not match the our study
134	Cai J, Song N, Jiang L. Left sleeve pneumonectomy via uniportal video-assisted thoracoscopic approach. Thoracic cancer. 2022;13(3):506-9. Epub 2021/12/31. doi: 10.1111/1759-7714.14292. PubMed PMID: 34967507; PubMed Central PMCID: PMCPMC8807340.	The title or abstract does not match the our study
135	Cai JQ, Song N, Jiang L. Left sleeve pneumonectomy via uniportal video-assisted thoracoscopic approach. Thoracic cancer. 2022;13(3):506-9. doi: 10.1111/1759-7714.14292. PubMed PMID: WOS:000736041200001.	The title or abstract does not match the our study
136	Cai Y, Han Y, Zhang N, Fu S, Deng Y, Fu X. Modular Uniportal Video-Assisted Thoracoscopic Lobectomy and Lymphadenectomy: A Novel Pattern of Endoscopic Lung Cancer Resection. Journal of laparoendoscopic & advanced surgical techniques Part A. 2017;27(12):1230-5. Epub 2017/06/01. doi: 10.1089/lap.2017.0063. PubMed PMID: 28562171.	The title or abstract does not match the our study
137	Cai YX, Fu XN, Xu QZ, Sun W, Zhang N. Thoracoscopic Lobectomy versus Open Lobectomy in Stage I Non-Small Cell Lung Cancer: A Meta-Analysis. PloS one. 2013;8(12). doi: 10.1371/journal.pone.0082366. PubMed PMID: WOS:000329325200013.	The title or abstract does not match the our study
138	Cai YX, Fu XN, Xu QZ, Sun W, Zhang N. Thoracoscopic Lobectomy versus Open Lobectomy in Stage I Non-Small Cell Lung Cancer: A Meta-Analysis. PloS one. 2013;8(12). doi: 10.1371/journal.pone.0082366. PubMed PMID: WOS:000329325200013.	The title or abstract does not match the our study
139	Cajipe MD, Chu D, Bakaeen FG, Casal RF, LeMaire SA, Coselli JS, et al. Video-assisted thoracoscopic lobectomy is associated with better perioperative outcomes than open lobectomy in a veteran population. American journal of surgery. 2012;204(5):607-12. doi: 10.1016/j.amjsurg.2012.07.022. PubMed PMID: WOS:000311734000016.	The title or abstract does not match the our study
140	Cajipe MD, Chu D, Bakaeen FG, Casal RF, LeMaire SA, Coselli JS, et al. Video-assisted thoracoscopic lobectomy is associated with better perioperative outcomes than open lobectomy in a veteran population. American journal of surgery. 2012;204(5):607-12. doi: 10.1016/j.amjsurg.2012.07.022. PubMed PMID: WOS:000311734000016.	The title or abstract does not match the our study
141	Cameron RB. Measuring postoperative patient outcomes: Who knows best? The Journal of thoracic and cardiovascular surgery. 2015;150(3):619-20. Epub 2015/07/08. doi: 10.1016/j.jtcvs.2015.06.017. PubMed PMID: 26149099.	The title or abstract does not match the our study
142	Cameron RB. Measuring postoperative patient outcomes: Who knows best? The Journal of thoracic and cardiovascular surgery. 2015;150(3):619-20. Epub 2015/07/08. doi: 10.1016/j.jtcvs.2015.06.017. PubMed PMID: 26149099.	The title or abstract does not match the our study
143	Cansever L, Sezen CB, Yaran OV, Bedirhan MA. Comparison of short-term quality of life in patients undergoing video-assisted thoracoscopic surgery versus thoracotomy. TURK GOGUS KALP DAMAR CERRAHISI DERGISI-TURKISH JOURNAL OF THORACIC AND CARDIOVASCULAR SURGERY. 2020;28(4):623-8. doi: 10.5606/tgkdc.dergisi.2020.19169. PubMed PMID: WOS:000582714700008.	The title or abstract does not match the our study
144	Cao C, D'Amico T, Demmy T, Dunning J, Gossot D, Hansen H, et al. Less is more: a shift in the surgical approach to non-small-cell lung cancer. The Lancet Respiratory medicine. 2016;4(3):e11-2. Epub 2016/03/15. doi: 10.1016/s2213-2600(16)00024-2. PubMed PMID: 26973162.	The title or abstract does not match the our study
145	Cao C, Frick AE, Ilonen I, McElnay P, Guerrera F, Tian DH, et al. European questionnaire on the clinical use of video-assisted thoracoscopic surgery. Interactive cardiovascular and thoracic surgery. 2018;27(3):379-83. Epub 2018/08/31. doi: 10.1093/icvts/ivy062. PubMed PMID: 30165553.	The title or abstract does not match the our study
146	Cao C, Frick AE, Ilonen I, McElnay P, Guerrera F, Tian DH, et al. European questionnaire on the clinical use of video-assisted thoracoscopic surgery. Interactive cardiovascular and thoracic surgery. 2018;27(3):379-83. Epub 2018/08/31. doi: 10.1093/icvts/ivy062. PubMed PMID: 30165553.	The title or abstract does not match the our study
147	Cao C, Frick AE, Ilonen I, McElnay P, Guerrero F, Tian DH, et al. European questionnaire on the clinical use of video-assisted thoracoscopic surgery. Interactive cardiovascular and thoracic surgery. 2018;27(3):379-83. doi: 10.1093/icvts/ivy062. PubMed PMID: WOS:000442982900010.	The title or abstract does not match the our study
148	Cao C, Manganas C, Ang SC, Peeceeyen S, Yan TD. Video-assisted thoracic surgery versus open thoracotomy for non-small cell lung cancer: a meta-analysis of propensity score-matched patients. Interactive cardiovascular and thoracic surgery. 2013;16(3):244-9. doi: 10.1093/icvts/ivs472. PubMed PMID: WOS:000315152500002.	The title or abstract does not match the our study
149	Cao C, Manganas C, Ang SC, Peeceeyen S, Yan TD. Video-assisted thoracic surgery versus open thoracotomy for non-small cell lung cancer: a meta-analysis of propensity score-matched patients. Interactive cardiovascular and thoracic surgery. 2013;16(3):244-9. Epub 2012/11/22. doi: 10.1093/icvts/ivs472. PubMed PMID: 23169877; PubMed Central PMCID: PMCPMC3568798.	The title or abstract does not match the our study
150	Cao C, Tian DH, Wolak K, Oparka J, He J, Dunning J, et al. Cross-sectional survey on lobectomy approach (X-SOLA). Chest. 2014;146(2):292-8. Epub 2014/02/08. doi: 10.1378/chest.13-1075. PubMed PMID: 24504007.	The title or abstract does not match the our study
151	Cao C, Zhu ZH, Yan TD, Wang Q, Jiang G, Liu L, et al. Video-assisted thoracic surgery versus open thoracotomy for non-small-cell lung cancer: a propensity score analysis based on a multi-institutional registry. European journal of cardio-thoracic surgery : official journal of the European Association for Cardio-thoracic Surgery. 2013;44(5):849-54. Epub 2013/08/21. doi: 10.1093/ejcts/ezt406. PubMe…	The title or abstract does not match the our study
152	Cao C, Zhu ZH, Yan TD, Wang Q, Jiang GN, Liu LX, et al. Video-assisted thoracic surgery versus open thoracotomy for non-small-cell lung cancer: a propensity score analysis based on a multi-institutional registry. EUROPEAN JOURNAL OF CARDIO-THORACIC SURGERY. 2013;44(5):849-54. doi: 10.1093/ejcts/ezt406. PubMed PMID: WOS:000325763500020.	The title or abstract does not match the our study
153	Cao J, Zhang C, Zhang X, Liu L, Li X, He J, et al. The Clinical Outcomes of Thoracoscopic Versus Open Lobectomy for Non-Small-Cell Lung Cancer After Neoadjuvant Therapy: A Multi-Center Retrospective Cohort Study. Clinical lung cancer. 2024;25(3):e153-e60. Epub 2024/01/04. doi: 10.1016/j.cllc.2023.12.008. PubMed PMID: 38172025.	The title or abstract does not match the our study
154	Carballo M, Maish MS, Jaroszewski DE, Yetasook A, Bauer K, Cameron RB, et al. Video-assisted thoracic surgery (VATS) for resection of metastatic adenocarcinoma as an acceptable alternative. Surgical endoscopy. 2009;23(9):1947-54. Epub 2009/01/01. doi: 10.1007/s00464-008-0243-z. PubMed PMID: 19116749; PubMed Central PMCID: PMCPMC2730451.	The title or abstract does not match the our study
155	Cariboni U, Stella GM. Surgical options to early-stage lung cancer: can "the less" mean "the safe"? Minerva medica. 2015;106(2 Suppl 2):17-21. Epub 2015/04/23. PubMed PMID: 25902377.	The title or abstract does not match the our study
156	Caronia FP, Fiorelli A, Ruffini E, Nicolosi M, Santini M, Lo Monte AI. A comparative analysis of Pancoast tumour resection performed via video-assisted thoracic surgery versus standard open approaches. Interactive cardiovascular and thoracic surgery. 2014;19(3):426-35. doi: 10.1093/icvts/ivu115. PubMed PMID: WOS:000343318700015.	The title or abstract does not match the our study
157	Caronia FP, Fiorelli A, Ruffini E, Nicolosi M, Santini M, Lo Monte AI. A comparative analysis of Pancoast tumour resection performed via video-assisted thoracic surgery versus standard open approaches. Interactive cardiovascular and thoracic surgery. 2014;19(3):426-35. doi: 10.1093/icvts/ivu115. PubMed PMID: WOS:000343318700015.	The title or abstract does not match the our study
158	Casali G, Walker WS. Video-assisted thoracic surgery lobectomy: can we afford it? European journal of cardio-thoracic surgery : official journal of the European Association for Cardio-thoracic Surgery. 2009;35(3):423-8. Epub 2009/01/13. doi: 10.1016/j.ejcts.2008.11.008. PubMed PMID: 19136272.	The title or abstract does not match the our study
159	Casiraghi M, Mariolo AV, Mohamed S, Sedda G, Maisonneuve P, Mazzella A, et al. Long-Term Outcomes of Robotic-Assisted, Video-Assisted and Open Surgery in Non-Small Cell Lung Cancer: A Matched Analysis. Journal of clinical medicine. 2022;11(12). doi: 10.3390/jcm11123363. PubMed PMID: WOS:000819068700001.	The title or abstract does not match the our study
160	Casiraghi M, Mariolo AV, Mohamed S, Sedda G, Maisonneuve P, Mazzella A, et al. Long-Term Outcomes of Robotic-Assisted, Video-Assisted and Open Surgery in Non-Small Cell Lung Cancer: A Matched Analysis. Journal of clinical medicine. 2022;11(12). doi: 10.3390/jcm11123363. PubMed PMID: WOS:000819068700001.	The title or abstract does not match the our study
161	Cattaneo SM, Park BJ, Wilton AS, Seshan VE, Bains MS, Downey RJ, et al. Use of video-assisted thoracic surgery for lobectomy in the elderly results in fewer complications. The Annals of thoracic surgery. 2008;85(1):231-5; discussion 5-6. Epub 2007/12/25. doi: 10.1016/j.athoracsur.2007.07.080. PubMed PMID: 18154816.	The title or abstract does not match the our study
162	Cerfolio RJ, Bryant AS, McCarty TP, Minnich DJ. A prospective study to determine the incidence of non-imaged malignant pulmonary nodules in patients who undergo metastasectomy by thoracotomy with lung palpation. The Annals of thoracic surgery. 2011;91(6):1696-700; discussion 700-1. Epub 2011/05/31. doi: 10.1016/j.athoracsur.2011.02.075. PubMed PMID: 21619965.	The title or abstract does not match the our study
163	Cerfolio RJ, Bryant AS, Minnich DJ. Minimally Invasive Chest Wall Resection: Sparing the Overlying, Uninvolved Extrathoracic Musculature of the Chest. ANNALS OF THORACIC SURGERY. 2012;94(5):1744-7. doi: 10.1016/j.athoracsur.2012.05.132. PubMed PMID: WOS:000310439700073.	The title or abstract does not match the our study
164	Cerfolio RJ, Bryant AS. Is palpation of the nonresected pulmonary lobe(s) required for patients with non-small cell lung cancer? A prospective study. The Journal of thoracic and cardiovascular surgery. 2008;135(2):261-8. Epub 2008/02/05. doi: 10.1016/j.jtcvs.2007.08.062. PubMed PMID: 18242247.	The title or abstract does not match the our study
165	Cerfolio RJ, McCarty T, Bryant AS. Non-imaged pulmonary nodules discovered during thoracotomy for metastasectomy by lung palpation. European journal of cardio-thoracic surgery : official journal of the European Association for Cardio-thoracic Surgery. 2009;35(5):786-91; discussion 91. Epub 2009/02/25. doi: 10.1016/j.ejcts.2009.01.012. PubMed PMID: 19237294.	The title or abstract does not match the our study
166	Cerfolio RJ, Watson C, Minnich DJ, Calloway S, Wei B. One Hundred Planned Robotic Segmentectomies: Early Results, Technical Details, and Preferred Port Placement. The Annals of thoracic surgery. 2016;101(3):1089-95; Discussion 95-6. Epub 2016/02/06. doi: 10.1016/j.athoracsur.2015.08.092. PubMed PMID: 26846343.	The title or abstract does not match the our study
167	Ceylan KC, Batihan G, Üçvet A, Gürsoy S. Surgery in congenital lung malformations: the evolution from thoracotomy to VATS, 10-year experience in a single center. Journal of cardiothoracic surgery. 2021;16(1). doi: 10.1186/s13019-021-01511-0. PubMed PMID: WOS:000656203100001.	The title or abstract does not match the our study
168	Chai T, Lin Y, Kang M, Lin J. Thoracotomy versus video-assisted thoracoscopic resection of lung cancer: A protocol for a systematic review and meta-analysis. Medicine. 2019;98(10):e14646. Epub 2019/03/12. doi: 10.1097/md.0000000000014646. PubMed PMID: 30855453; PubMed Central PMCID: PMCPMC6417539.	The title or abstract does not match the our study
169	Chai T, Lin Y, Kang M, Lin J. Thoracotomy versus video-assisted thoracoscopic resection of lung cancer: A protocol for a systematic review and meta-analysis. Medicine. 2019;98(10):e14646. Epub 2019/03/12. doi: 10.1097/md.0000000000014646. PubMed PMID: 30855453; PubMed Central PMCID: PMCPMC6417539.	The title or abstract does not match the our study
170	Chai TC, Lin YH, Kang MQ, Lin JB. Thoracotomy versus video-assisted thoracoscopic resection of lung cancer: A protocol for a systematic review and meta-analysis. Medicine. 2019;98(10). doi: 10.1097/MD.0000000000014646. PubMed PMID: WOS:000462570100022.	The title or abstract does not match the our study
171	Chai TC, Lin YH, Shen ZM, Chen S, Zhang ZY, Lin WW, et al. Comparison between video-assisted thoracoscopic lung cancer resection and robot-assisted lung cancer resection: Protocol for a systematic review and meta-analysis. Medicine. 2019;98(11). doi: 10.1097/MD.0000000000014790. PubMed PMID: WOS:000462571200036.	The title or abstract does not match the our study
172	Chang ATC, Chan JWY, Lau RWH, Ng CSH. Thoracic surgery in Hong Kong. Journal of thoracic disease. 2022. doi: 10.21037/jtd-21-1600. PubMed PMID: WOS:000744869600001.	The title or abstract does not match the our study
173	Chang JM, Kam KH, Yen YT, Huang WL, Chen W, Tseng YL, et al. From biportal to uniportal video-assisted thoracoscopic anatomical lung resection: A single-institute experience. Medicine. 2016;95(40). doi: 10.1097/MD.0000000000005097. PubMed PMID: WOS:000386350900072.	The title or abstract does not match the our study
174	Chang JM, Kam KH, Yen YT, Huang WL, Chen W, Tseng YL, et al. From biportal to uniportal video-assisted thoracoscopic anatomical lung resection: A single-institute experience. Medicine. 2016;95(40). doi: 10.1097/MD.0000000000005097. PubMed PMID: WOS:000386350900072.	The title or abstract does not match the our study
175	Chao YK, Chang HC, Wu YC, Liu YH, Hsieh MJ, Chiang JM, et al. Management of Lung Metastases from Colorectal Cancer: Video-Assisted Thoracoscopic Surgery versus Thoracotomy-A Case-Matched Study. THORACIC AND CARDIOVASCULAR SURGEON. 2012;60(6):398-404. doi: 10.1055/s-0031-1295574. PubMed PMID: WOS:000308923200005.	The title or abstract does not match the our study
176	Charvin M, Späth HM, Bernard A, Bertaux AC. A micro-costing evaluation of lobectomy by thoracotomy versus thoracoscopy. Journal of thoracic disease. 2019;11(4):1233-42. doi: 10.21037/jtd.2019.03.67. PubMed PMID: WOS:000466491200028.	The title or abstract does not match the our study
177	Che GW, Yu PM, Su JH, Zhou YB, Shen C, Pu Q, et al. [Cardio-pulmonary exercise capacity in patients with lung cancers: a comparison study between video-assisted thoracoscopic lobectomy and thoracotomy lobectomy]. Sichuan da xue xue bao Yi xue ban = Journal of Sichuan University Medical science edition. 2013;44(1):122-5. Epub 2013/04/23. PubMed PMID: 23600225.	The title or abstract does not match the our study
178	Cheang MY, Herle P, Pradhan N, Antippa P. Video-assisted thoracoscopic surgery versus open thoracotomy for pulmonary metastasectomy: a systematic review. ANZ journal of surgery. 2015;85(6):408-13. doi: 10.1111/ans.12925. PubMed PMID: WOS:000355655900006.	The title or abstract does not match the our study
179	Cheang MY, Herle P, Pradhan N, Antippa P. Video-assisted thoracoscopic surgery versus open thoracotomy for pulmonary metastasectomy: a systematic review. ANZ journal of surgery. 2015;85(6):408-13. doi: 10.1111/ans.12925. PubMed PMID: WOS:000355655900006.	The title or abstract does not match the our study
180	Chen D, Kang P, Tao S, Li Q, Wang R, Tan Q. Cost-effectiveness evaluation of robotic-assisted thoracoscopic surgery versus open thoracotomy and video-assisted thoracoscopic surgery for operable non-small cell lung cancer. Lung cancer (Amsterdam, Netherlands). 2021;153:99-107. Epub 2021/01/23. doi: 10.1016/j.lungcan.2020.12.033. PubMed PMID: 33482409.	The title or abstract does not match the our study
181	Chen D, Kang P, Tao S, Wu L, Li Q, Tan Q. Risk factors of conversion in robotic- and video-assisted pulmonary surgery for non-small cell lung cancer. Updates in surgery. 2021;73(4):1549-58. Epub 2021/01/06. doi: 10.1007/s13304-020-00954-9. PubMed PMID: 33398772.	The title or abstract does not match the our study
182	Chen DL, Mao R, Kadeer X, Sun WY, Zhu EJ, Peng Q, et al. Video-assisted thoracic surgery is an optimal alternative to conventional thoracotomy for reoperations for ipsilateral pulmonary lesions. Thoracic cancer. 2018;9(11):1421-8. doi: 10.1111/1759-7714.12854. PubMed PMID: WOS:000449991200011.	The title or abstract does not match the our study
183	Chen FF, Zhang D, Wang YL, Xiong B. Video-assisted thoracoscopic surgery lobectomy versus open lobectomy in patients with clinical stage I non-small cell lung cancer: A meta-analysis. EJSO. 2013;39(9):957-63. doi: 10.1016/j.ejso.2013.06.016. PubMed PMID: WOS:000325046200006.	The title or abstract does not match the our study
184	Chen H, Xu GB, Zheng B, Zheng W, Zhu Y, Guo ZH, et al. Initial experience of single-port video-assisted thoracoscopic surgery sleeve lobectomy and systematic mediastinal lymphadenectomy for non-small-cell lung cancer. Journal of thoracic disease. 2016;8(8):2196-202. doi: 10.21037/jtd.2016.07.89. PubMed PMID: WOS:000385023800107.	The title or abstract does not match the our study
185	Chen HW, Du M. Video-assisted thoracoscopic pneumonectomy. Journal of thoracic disease. 2015;7(4):764-6. doi: 10.3978/j.issn.2072-1439.2015.04.37. PubMed PMID: WOS:000355276400042.	The title or abstract does not match the our study
186	Chen KZ, Wang X, Yang F, Li JF, Jiang GC, Liu J, et al. Propensity-matched comparison of video-assisted thoracoscopic with thoracotomy lobectomy for locally advanced non-small cell lung cancer. JOURNAL OF THORACIC AND CARDIOVASCULAR SURGERY. 2017;153(4):967-+. doi: 10.1016/j.jtcvs.2016.12.008. PubMed PMID: WOS:000397850400062.	The title or abstract does not match the our study
187	Chen QK, Chen C, Chen XF, Jiang GN. Video-Assisted Thoracic Surgery for Pulmonary Aspergilloma: A Safe and Effective Procedure. ANNALS OF THORACIC SURGERY. 2014;97(1):218-23. doi: 10.1016/j.athoracsur.2013.08.010. PubMed PMID: WOS:000329155900041.	The title or abstract does not match the our study
188	Chen S, Geraci TC, Cerfolio RJ. Techniques for lung surgery: a review of robotic lobectomy. Expert review of respiratory medicine. 2018;12(4):315-22. doi: 10.1080/17476348.2018.1448270. PubMed PMID: WOS:000427555000008.	The title or abstract does not match the our study
189	Chen Y, Lin JT, Dong S, Yang XN, Wu YL, Zhong WZ. Uniportal video-assisted thoracoscopic surgery left upper lobectomy and systematic lymph node dissection with fused fissure. Journal of thoracic disease. 2017;9(5):1375-81. doi: 10.21037/jtd.2017.04.07. PubMed PMID: WOS:000404639800031.	The title or abstract does not match the our study
190	Chenesseau J, Kassegne T, Ammi M, Mussot S, Fabre D, Mitilian D, et al. Outcomes after pulmonary lobectomy in patients with history of head and neck carcinoma. Respiratory medicine and research. 2021;80. doi: 10.1016/j.resmer.2021.100857. PubMed PMID: WOS:000702946700029.	The title or abstract does not match the our study
191	Cheng AM, Wood DE. VATS Versus Open Surgery for Lung Cancer Resection: Moving Beyond the Incision. JOURNAL OF THE NATIONAL COMPREHENSIVE CANCER NETWORK. 2015;13(2):166-70. doi: 10.6004/jnccn.2015.0024. PubMed PMID: WOS:000349834400007.	The title or abstract does not match the our study
192	Cheng K, Zheng B, Zhang SL, Zheng W, Guo ZH, Zhu Y, et al. Feasibility and learning curve of uniportal video-assisted thoracoscopic segmentectomy. Journal of thoracic disease. 2016;8:S229-S34. doi: 10.3978/j.issn.2072-1439.2016.02.14. PubMed PMID: WOS:000372341600002.	The title or abstract does not match the our study
193	Cheufou D, Baldes N, Lechner S, Möller T, Steinert M, Bölükbas S. Robot-Assisted Lung Surgery. Zentralblatt fur Chirurgie. 2021;146:S26-S30. doi: 10.1055/a-1402-0588. PubMed PMID: WOS:000634933100001.	The title or abstract does not match the our study
194	Cho S, Do YW, Lee EB. Comparison of costs for video-assisted thoracic surgery lobectomy and open lobectomy for non-small cell lung cancer. Surgical endoscopy. 2011;25(4):1054-61. Epub 2010/09/14. doi: 10.1007/s00464-010-1315-4. PubMed PMID: 20835729.	The title or abstract does not match the our study
195	Choi SY, Moon Y. Uniportal video-assisted thoracoscopic surgery (VATS) for the treatment of early-stage lung cancer with whole pleural adhesion. Translational cancer research. 2022;11(1):72-84. doi: 10.21037/tcr-21-2113. PubMed PMID: WOS:000742873500001.	The title or abstract does not match the our study
196	Chou SH, Chen YW, Kao EL, Chuang HY, Dai ZK, Huang MF. Video-assisted thoracic surgery is minimally invasive, but is it less traumatic? The Thoracic and cardiovascular surgeon. 2005;53(5):310-4. Epub 2005/10/07. doi: 10.1055/s-2005-865629. PubMed PMID: 16208619.	The title or abstract does not match the our study
197	Christensen TD, Vad H, Pedersen S, Licht PB, Nybo M, Hornbechf K, et al. Coagulation profile in open and video-assisted thoracoscopic lobectomies: a cohort study. Interactive cardiovascular and thoracic surgery. 2018;26(3):382-8. doi: 10.1093/icvts/ivx328. PubMed PMID: WOS:000426842900004.	The title or abstract does not match the our study
198	Chu X, Xue Z, Zhang L, Hou X, Ma K. [Primary report of lobectomy with single utility port complete video-assisted thoracoscopic surgery]. Zhongguo fei ai za zhi = Chinese journal of lung cancer. 2010;13(1):19-21. Epub 2010/08/03. doi: 10.3779/j.issn.1009-3419.2010.01.03. PubMed PMID: 20672698; PubMed Central PMCID: PMCPMC6000672.	The title or abstract does not match the our study
199	Chudgar NP, Bott MJ. Commentary: Minimally invasive sleeve lobectomy: Time to roll up our "sleeves" and learn something new? The Journal of thoracic and cardiovascular surgery. 2021;161(2):415-6. Epub 2020/05/26. doi: 10.1016/j.jtcvs.2020.02.121. PubMed PMID: 32448695.	The title or abstract does not match the our study
200	Chudgar NP, Bott MJ. Commentary: Minimally invasive sleeve lobectomy: Time to roll up our "sleeves" and learn something new? The Journal of thoracic and cardiovascular surgery. 2021;161(2):415-6. Epub 2020/05/26. doi: 10.1016/j.jtcvs.2020.02.121. PubMed PMID: 32448695.	The title or abstract does not match the our study
201	Chung JH, Choi YS, Cho JH, Kim HK, Kim J, Zo JI, et al. Uniportal video-assisted thoracoscopic lobectomy: an alternative to conventional thoracoscopic lobectomy in lung cancer surgery? Interactive cardiovascular and thoracic surgery. 2015;20(6):813-9. doi: 10.1093/icvts/ivv034. PubMed PMID: WOS:000356234400023.	The title or abstract does not match the our study
202	Chung JH, Choi YS, Cho JH, Kim HK, Kim J, Zo JI, et al. Uniportal video-assisted thoracoscopic lobectomy: an alternative to conventional thoracoscopic lobectomy in lung cancer surgery? Interactive cardiovascular and thoracic surgery. 2015;20(6):813-9. doi: 10.1093/icvts/ivv034. PubMed PMID: WOS:000356234400023.	The title or abstract does not match the our study
203	Çınar HU, Çelik B, Taşkın G, İnce Ö. Low thoracic muscle mass index on computed tomography predicts adverse outcomes following lobectomy via thoracotomy for lung cancer. Interactive cardiovascular and thoracic surgery. 2021;33(5):712-20. Epub 2021/07/11. doi: 10.1093/icvts/ivab150. PubMed PMID: 34244772; PubMed Central PMCID: PMCPMC8691717.	The title or abstract does not match the our study
204	Cioffi U, Raveglia F, Rizzi A, Di Mauro P, De Simone M, Baisi A. Paravertebral Analgesia in Video-Assisted Thoracic Surgery: A New Hybrid Technique of Catheter Placement for Continuous Anesthetic Infusion. THORACIC AND CARDIOVASCULAR SURGEON. 2015;63(6):533-4. doi: 10.1055/s-0034-1396426. PubMed PMID: WOS:000361382900017.	The title or abstract does not match the our study
205	Ciriaco P, Negri G, Puglisi A, Nicoletti R, Del Maschio A, Zannini P. Video-assisted thoracoscopic surgery for pulmonary nodules: rationale for preoperative computed tomography-guided hookwire localization. European journal of cardio-thoracic surgery : official journal of the European Association for Cardio-thoracic Surgery. 2004;25(3):429-33. Epub 2004/03/17. doi: 10.1016/j.ejcts.2003.11.036. Pu…	The title or abstract does not match the our study
206	Citak N, Buyukkale S, Kok A, Celikten A, Metin M, Sayar A, et al. Does Video-Assisted Mediastinoscopy Offer Lower False-Negative Rates for Subcarinal Lymph Nodes Compared with Standard Cervical Mediastinoscopy? THORACIC AND CARDIOVASCULAR SURGEON. 2014;62(7):624-30. doi: 10.1055/s-0033-1358656. PubMed PMID: WOS:000343843200016.	The title or abstract does not match the our study
207	Claramunt NP, Hwang D, de Perrot M, Yasufuku K, Darling G, Pierre A, et al. Incidence of Ipsilateral Side Recurrence After Open or Video-Assisted Thoracic Surgery Resection of Colorectal Lung Metastases. ANNALS OF THORACIC SURGERY. 2020;109(5):1591-7. doi: 10.1016/j.athoracsur.2019.11.031. PubMed PMID: WOS:000529929700025.	The title or abstract does not match the our study
208	Corsini EM, Wang Q, Tran HT, Mitchell KG, Antonoff MB, Hofstetter WL, et al. Peripheral cytokines are not influenced by the type of surgical approach for non-small cell lung cancer by four weeks postoperatively. Lung cancer (Amsterdam, Netherlands). 2020;146:303-9. Epub 2020/07/04. doi: 10.1016/j.lungcan.2020.06.022. PubMed PMID: 32619781.	The title or abstract does not match the our study
209	Cosgun T, Baysungur V, Tezel Ç, Okur E, Alpay L, Kutlu CA, et al. Learning and improvement process of video-assisted thoracoscopic lobectomy: experiences of Sureyyapasa. TURK GOGUS KALP DAMAR CERRAHISI DERGISI-TURKISH JOURNAL OF THORACIC AND CARDIOVASCULAR SURGERY. 2014;22(3):589-95. doi: 10.5606/tgkdc.dergisi.2014.9205. PubMed PMID: WOS:000339225600017.	The title or abstract does not match the our study
210	Court C, Boulate D, Missenard G, Mercier O, Fadel E, Bouthors C. Video-Assisted Thoracoscopic En Bloc Vertebrectomy for Spine Tumors Technique and Outcomes in a Series of 33 Patients. JOURNAL OF BONE AND JOINT SURGERY-AMERICAN VOLUME. 2021;103(12):1104-14. doi: 10.2106/JBJS.20.01417. PubMed PMID: WOS:000715689100012.	The title or abstract does not match the our study
211	Dailey WA, Frey GT, McKinney JM, Paz-Fumagalli R, Sella DM, Toskich BB, et al. Percutaneous Computed Tomography-Guided Radiotracer-Assisted Localization of Difficult Pulmonary Nodules in Uniportal Video-Assisted Thoracic Surgery. JOURNAL OF LAPAROENDOSCOPIC & ADVANCED SURGICAL TECHNIQUES. 2018;28(12):1451-7. doi: 10.1089/lap.2018.0248. PubMed PMID: WOS:000438197200001.	The title or abstract does not match the our study
212	Dailey WA, Frey GT, McKinney JM, Paz-Fumagalli R, Sella DM, Toskich BB, et al. Percutaneous Computed Tomography-Guided Radiotracer-Assisted Localization of Difficult Pulmonary Nodules in Uniportal Video-Assisted Thoracic Surgery. JOURNAL OF LAPAROENDOSCOPIC & ADVANCED SURGICAL TECHNIQUES. 2018;28(12):1451-7. doi: 10.1089/lap.2018.0248. PubMed PMID: WOS:000438197200001.	The title or abstract does not match the our study
213	Dal Agnol G, Oliveira R, Ugalde PA. Video-assisted thoracoscopic surgery lobectomy with chest wall resection. Journal of thoracic disease. 2018;10:S2656-S63. doi: 10.21037/jtd.2018.04.72. PubMed PMID: WOS:000442434500012.	The title or abstract does not match the our study
214	D'Amico TA, Niland J, Mamet R, Zornosa C, Dexter EU, Onaitis MW. Efficacy of Mediastinal Lymph Node Dissection During Lobectomy for Lung Cancer by Thoracoscopy and Thoracotomy. ANNALS OF THORACIC SURGERY. 2011;92(1):226-32. doi: 10.1016/j.athoracsur.2011.03.134. PubMed PMID: WOS:000292189400038.	The title or abstract does not match the our study
215	D'Andrilli A, Maurizi G, Venuta F, Rendina EA. Mediastinal staging: when and how? General thoracic and cardiovascular surgery. 2020;68(7):725-32. doi: 10.1007/s11748-019-01263-8. PubMed PMID: WOS:000500346800001.	The title or abstract does not match the our study
216	de Angelis P, Tan KS, Chudgar NP, Dycoco J, Adusumilli PS, Bains MS, et al. Operative Time is Associated With Postoperative Complications After Pulmonary Lobectomy. Annals of surgery. 2023;278(6):E1259-E66. doi: 10.1097/SLA.0000000000005696. PubMed PMID: WOS:001162552900018.	The title or abstract does not match the our study
217	De León LE, Rochefort MM, Bravo-Iñiguez CE, Fox SW, Tarascio JN, Cardin K, et al. Opportunities for quality improvement in the morbidity pattern of older adults undergoing pulmonary lobectomy for cancer. Journal of geriatric oncology. 2021;12(3):416-21. Epub 2020/09/28. doi: 10.1016/j.jgo.2020.09.016. PubMed PMID: 32980269; PubMed Central PMCID: PMCPMC8011279.	The title or abstract does not match the our study
218	de Oliveira A, Couto T. The development of uniportal video-assisted thoracoscopic surgery in Sao Paulo: from diagnosis to lobectomy. Journal of thoracic disease. 2017;9(4):865-70. doi: 10.21037/jtd.2016.10.79. PubMed PMID: WOS:000402478800018.	The title or abstract does not match the our study
219	DeArmond DT, Simmons JD, Cline AM, Zarzabal LA, Johnson SB, Baisden CE. Feasibility of video-assisted thoracoscopic surgery lobectomy in Veterans Administration patients. American journal of surgery. 2012;204(5):E15-E20. doi: 10.1016/j.amjsurg.2012.07.003. PubMed PMID: WOS:000311734000003.	The title or abstract does not match the our study
220	DeArmond DT, Simmons JD, Cline AM, Zarzabal LA, Johnson SB, Baisden CE. Feasibility of video-assisted thoracoscopic surgery lobectomy in Veterans Administration patients. American journal of surgery. 2012;204(5):E15-E20. doi: 10.1016/j.amjsurg.2012.07.003. PubMed PMID: WOS:000311734000003.	The title or abstract does not match the our study
221	Deboever N, Eisenberg MA, Antonoff MB, Hofstetter WL, Mehran RJ, Rice DC, et al. Relationship of Surgical Approach With Financial Toxicity in Patients With Resected Lung Cancer. Journal of surgical oncology. 2024. doi: 10.1002/jso.27870. PubMed PMID: WOS:001309887500001.	The title or abstract does not match the our study
222	Deboever N, McGrail DJ, Lee Y, Tran HT, Mitchell KG, Antonoff MB, et al. Surgical approach does not influence changes in circulating immune cell populations following lung cancer resection. Lung cancer (Amsterdam, Netherlands). 2022;164:69-75. Epub 2022/01/18. doi: 10.1016/j.lungcan.2022.01.001. PubMed PMID: 35038676.	The title or abstract does not match the our study
223	Decaluwe H, Petersen RH, Hansen H, Piwkowski C, Augustin F, Brunelli A, et al. Major intraoperative complications during video-assisted thoracoscopic anatomical lung resections: an intention-to-treat analysis. European journal of cardio-thoracic surgery : official journal of the European Association for Cardio-thoracic Surgery. 2015;48(4):588-98; discussion 99. Epub 2015/09/20. doi: 10.1093/ejcts…	The title or abstract does not match the our study
224	Decaluwe H, Petersen RH, Hansen H, Piwkowski C, Augustin F, Brunelli A, et al. Major intraoperative complications during video-assisted thoracoscopic anatomical lung resections: an intention-to-treat analysis. European journal of cardio-thoracic surgery : official journal of the European Association for Cardio-thoracic Surgery. 2015;48(4):588-98; discussion 99. Epub 2015/09/20. doi: 10.1093/ejcts…	The title or abstract does not match the our study
225	Decaluwe H, Petersen RH, Hansen H, Piwkowski C, Augustin F, Brunelli A, et al. Major intraoperative complications during video-assisted thoracoscopic anatomical lung resections: an intention-to-treat analysis. EUROPEAN JOURNAL OF CARDIO-THORACIC SURGERY. 2015;48(4):588-98. doi: 10.1093/ejcts/ezv287. PubMed PMID: WOS:000362821600021.	The title or abstract does not match the our study
226	Decaluwé H, Stanzi A, Dooms C, Fieuws S, Coosemans W, Depypere L, et al. Central tumour location should be considered when comparing N1 upstaging between thoracoscopic and open surgery for clinical stage I non-small-cell lung cancer. European journal of cardio-thoracic surgery : official journal of the European Association for Cardio-thoracic Surgery. 2016;50(1):110-7. Epub 2016/01/29. doi: 10.10…	The title or abstract does not match the our study
227	Decaluwe H, Van Raemdonck D, Verleden G, De Leyn P. Thoracoscopic lobectomy after bilateral lung transplantation. Interactive cardiovascular and thoracic surgery. 2014;19(3):515-7. doi: 10.1093/icvts/ivu144. PubMed PMID: WOS:000343318700028.	The title or abstract does not match the our study
228	Dell'Amore A, Lomangino I, Tamburini N, Bongiolatti S, Parri NSF, Grossi W, et al. Video-assisted thoracoscopic lobectomy after neoadjuvant chemotherapy for non-small cell lung cancer: a multicenter propensity-matched study. SURGICAL ENDOSCOPY AND OTHER INTERVENTIONAL TECHNIQUES. 2022;36(2):1466-75. doi: 10.1007/s00464-021-08431-z. PubMed PMID: WOS:000630636600001.	The title or abstract does not match the our study
229	Dell'Amore A, Lomangino I, Tamburini N, Bongiolatti S, Parri NSF, Grossi W, et al. Video-assisted thoracoscopic lobectomy after neoadjuvant chemotherapy for non-small cell lung cancer: a multicenter propensity-matched study. SURGICAL ENDOSCOPY AND OTHER INTERVENTIONAL TECHNIQUES. 2022;36(2):1466-75. doi: 10.1007/s00464-021-08431-z. PubMed PMID: WOS:000630636600001.	The title or abstract does not match the our study
230	Demmy TL, Plante AJ, Nwogu CE, Takita H, Anderson TM. Discharge independence with minimally invasive lobectomy. American journal of surgery. 2004;188(6):698-702. Epub 2004/12/28. doi: 10.1016/j.amjsurg.2004.08.058. PubMed PMID: 15619486.	The title or abstract does not match the our study
231	Demmy TL. Commentary: Troubleshooting Redo VATS. Seminars in thoracic and cardiovascular surgery. 2021;33(1):238-9. Epub 2020/11/13. doi: 10.1053/j.semtcvs.2020.10.025. PubMed PMID: 33181299.	The title or abstract does not match the our study
232	Demmy TL. Commentary: Troubleshooting Redo VATS. Seminars in thoracic and cardiovascular surgery. 2021;33(1):238-9. Epub 2020/11/13. doi: 10.1053/j.semtcvs.2020.10.025. PubMed PMID: 33181299.	The title or abstract does not match the our study
233	Demmy TL. The Musician, Instrument, or Orchestra? Annals of surgical oncology. 2020;27(11):4088-90. Epub 2020/07/10. doi: 10.1245/s10434-020-08811-0. PubMed PMID: 32642993.	The title or abstract does not match the our study
234	Demmy TL. The Musician, Instrument, or Orchestra? Annals of surgical oncology. 2020;27(11):4088-90. Epub 2020/07/10. doi: 10.1245/s10434-020-08811-0. PubMed PMID: 32642993.	The title or abstract does not match the our study
235	Deng HY, Qiu XM, Zhu DX, Tang X, Zhou Q. Video-Assisted Thoracoscopic Sleeve Lobectomy for Centrally Located Non-small Cell Lung Cancer: A Meta-analysis. World journal of surgery. 2021;45(3):897-906. Epub 2020/11/25. doi: 10.1007/s00268-020-05877-5. PubMed PMID: 33230587.	The title or abstract does not match the our study
236	Deng HY. Sleeve Lobectomy for Centrally Located Non-Small Cell Lung Cancer: Does Incision Size Really Matter? The Annals of thoracic surgery. 2020;109(2):612. Epub 2019/08/11. doi: 10.1016/j.athoracsur.2019.06.045. PubMed PMID: 31400316.	The title or abstract does not match the our study
237	Denlinger CE, Fernandez F, Meyers BF, Pratt W, Zoole JB, Patterson GA, et al. Lymph node evaluation in video-assisted thoracoscopic lobectomy versus lobectomy by thoracotomy. The Annals of thoracic surgery. 2010;89(6):1730-5; discussion 6. Epub 2010/05/25. doi: 10.1016/j.athoracsur.2010.02.094. PubMed PMID: 20494019.	The title or abstract does not match the our study
238	Desai H, Natt B, Kim S, Bime C. Decreased In-Hospital Mortality after Lobectomy Using Video-assisted Thoracoscopic Surgery Compared with Open Thoracotomy. ANNALS OF THE AMERICAN THORACIC SOCIETY. 2017;14(2):262-6. doi: 10.1513/AnnalsATS.201606-429OC. PubMed PMID: WOS:000419434800018.	The title or abstract does not match the our study
239	Dewey TM, Mack MJ. Lung cancer. Surgical approaches and incisions. Chest surgery clinics of North America. 2000;10(4):803-20. Epub 2000/11/25. PubMed PMID: 11091927.	The title or abstract does not match the our study
240	Dexter E, Attwood K, Demmy T, Yendamuri S. Does Operative Duration of Lobectomy for Early Lung Cancer Increase Perioperative Morbidity? The Annals of thoracic surgery. 2022;114(3):941-7. Epub 2022/02/21. doi: 10.1016/j.athoracsur.2022.01.040. PubMed PMID: 35183506; PubMed Central PMCID: PMCPMC9381650.	The title or abstract does not match the our study
241	Dexter E, Attwood K, Demmy T, Yendamuri S. Does Operative Duration of Lobectomy for Early Lung Cancer Increase Perioperative Morbidity? The Annals of thoracic surgery. 2022;114(3):941-7. Epub 2022/02/21. doi: 10.1016/j.athoracsur.2022.01.040. PubMed PMID: 35183506; PubMed Central PMCID: PMCPMC9381650.	The title or abstract does not match the our study
242	Dezube AR, Hirji S, Shah R, Axtell A, Rodriguez M, Swanson SJ, et al. Pre-COVID-19 National Mortality Trends in Open and Video-Assisted Lobectomy for Non-Small Cell Lung Cancer. JOURNAL OF SURGICAL RESEARCH. 2022;274:213-23. doi: 10.1016/j.jss.2021.12.047. PubMed PMID: WOS:000766198000025.	The title or abstract does not match the our study
243	Dezube AR, Hirji S, Shah R, Axtell A, Rodriguez M, Swanson SJ, et al. Pre-COVID-19 National Mortality Trends in Open and Video-Assisted Lobectomy for Non-Small Cell Lung Cancer. JOURNAL OF SURGICAL RESEARCH. 2022;274:213-23. doi: 10.1016/j.jss.2021.12.047. PubMed PMID: WOS:000766198000025.	The title or abstract does not match the our study
244	Diaz-Gutierrez I, Menier CA, Savoie-White FH, Doyle JE, Wang Q, Andrade RS, et al. Uniportal vs. multiportal thoracoscopic segmentectomy: a north American study. Journal of thoracic disease. 2023;15(2):335-47. doi: 10.21037/jtd-22-780. PubMed PMID: WOS:000932329800001.	The title or abstract does not match the our study
245	Diebels I, Hendriks JMH, Van Meerbeeck JP, Lauwers P, Janssens A, Yogeswaran SK, et al. Evaluation of mediastinoscopy in mediastinal lymph node staging for non-small-cell lung cancer. Interactive cardiovascular and thoracic surgery. 2021;32(2):270-5. doi: 10.1093/icvts/ivaa263. PubMed PMID: WOS:000637282600016.	The title or abstract does not match the our study
246	Dienemann H, Hoffmann H. [VATS lobectomy in stage I lung cancer: standard or experimental procedure]. Zentralblatt fur Chirurgie. 2012;137(3):228-33. Epub 2012/06/20. doi: 10.1055/s-0031-1283949. PubMed PMID: 22711322.	The title or abstract does not match the our study
247	Dienemann H. [Minimally invasive lung resection in lung cancer: contra]. Deutsche medizinische Wochenschrift (1946). 2011;136(13):647. Epub 2011/03/25. doi: 10.1055/s-0031-1274557. PubMed PMID: 21432743.	The title or abstract does not match the our study
248	Diong NC, Dharmaraj B, Sathiamurthy N. Uniportal video assisted thoracoscopic surgery right upper sleeve lobectomy- The first experience in Hospital Kuala Lumpur. The Medical journal of Malaysia. 2020;75(4):445-6. Epub 2020/07/30. PubMed PMID: 32724014.	The title or abstract does not match the our study
249	Ditah C, Templin T, Mandal R, Pinchot JW, Macke RA. Isolated intrapulmonary teratoma. The Journal of thoracic and cardiovascular surgery. 2016;152(6):e129-e31. Epub 2016/09/01. doi: 10.1016/j.jtcvs.2016.07.056. PubMed PMID: 27576374.	The title or abstract does not match the our study
250	Divisi D, Bertolaccini L, Barone M, Amore D, Argnani D, Zaccagna G, et al. National adoption of video-assisted thoracoscopic surgery (VATS) lobectomy: the Italian VATS register evaluation. Journal of thoracic disease. 2018;10(1):330-8. doi: 10.21037/jtd.2017.11.133. PubMed PMID: WOS:000425262600083.	The title or abstract does not match the our study
251	Djakovic Z, Janevski Z. UNIPORTAL VIDEO-ASSISTED THORACIC SURGERY FOR PULMONARY HAMARTOMA: CASE REPORT. Acta clinica Croatica. 2017;56(4):808-11. doi: 10.20471/acc.2017.56.04.32. PubMed PMID: WOS:000426891900032.	The title or abstract does not match the our study
252	Donahoe LL, de Valence M, Atenafu EG, Hanna WC, Waddell TK, Pierre AF, et al. High Risk for Thoracotomy but not Thoracoscopic Lobectomy. ANNALS OF THORACIC SURGERY. 2017;103(6):1730-5. doi: 10.1016/j.athoracsur.2016.11.076. PubMed PMID: WOS:000403412500040.	The title or abstract does not match the our study
253	Donahoe LL, de Valence M, Atenafu EG, Hanna WC, Waddell TK, Pierre AF, et al. High Risk for Thoracotomy but not Thoracoscopic Lobectomy. ANNALS OF THORACIC SURGERY. 2017;103(6):1730-5. doi: 10.1016/j.athoracsur.2016.11.076. PubMed PMID: WOS:000403412500040.	The title or abstract does not match the our study
254	Donahoe LL, Nguyen ET, Chung TB, Kha LC, Cypel M, Darling GE, et al. CT-guided microcoil VATS resection of lung nodules: a single-centre experience and review of the literature. Journal of thoracic disease. 2016;8(8):1986-94. doi: 10.21037/jtd.2016.06.74. PubMed PMID: WOS:000385023800082.	The title or abstract does not match the our study
255	Dong S, Zhang L, Li W, Du J, Liu X, Chen X. Evaluation of video-assisted thoracoscopic surgery for pulmonary metastases: a meta-analysis. PloS one. 2014;9(1):e85329. Epub 2014/01/15. doi: 10.1371/journal.pone.0085329. PubMed PMID: 24416392; PubMed Central PMCID: PMCPMC3887046.	The title or abstract does not match the our study
256	Dong SY, Zhang L, Li WY, Du J, Liu XL, Chen XT. Evaluation of Video-Assisted Thoracoscopic Surgery for Pulmonary Metastases: A Meta-Analysis. PloS one. 2014;9(1). doi: 10.1371/journal.pone.0085329. PubMed PMID: WOS:000329866300070.	The title or abstract does not match the our study
257	Drevet G, Belaroussi Y, Duruisseaux M, Chalabreysse L, Grima R, Maury JM, et al. Futile lobectomies following video-thoracoscopic exploration for indeterminate pulmonary nodules: a retrospective study. Journal of thoracic disease. 2022. doi: 10.21037/jtd-21-1789. PubMed PMID: WOS:000823498500001.	The title or abstract does not match the our study
258	Drevet G, Figueroa PU. Uniportal video-assisted thoracoscopic surgery: safety, efficacy and learning curve during the first 250 cases in Quebec, Canada. Annals of cardiothoracic surgery. 2016;5(2):100-6. doi: 10.21037/acs.2016.03.05. PubMed PMID: WOS:000383356100005.	The title or abstract does not match the our study
259	Drevet G, Maury JM, Ginoux M, Tronc F. Short-term results of video-assisted lung cancer surgery in octogenarians. Revue des maladies respiratoires. 2020;37(4):293-8. doi: 10.1016/j.rmr.2020.01.007. PubMed PMID: WOS:000530660200002.	The title or abstract does not match the our study
260	Duclos G, Charvet A, Resseguier N, Trousse D, D'Journo XB, Zieleskiewicz L, et al. Postoperative morphine consumption and anaesthetic management of patients undergoing video-assisted or robotic-assisted lung resection: a prospective, propensity score-matched study. Journal of thoracic disease. 2018;10(6):3558-+. doi: 10.21037/jtd.2018.05.179. PubMed PMID: WOS:000437096100068.	The title or abstract does not match the our study
261	Dujon A, Mordant P, Saab M, Riquet M. [Major pulmonary resections for lung cancer and thoracoscopic approach: some reflections on published data]. Revue de pneumologie clinique. 2014;70(5):286-92. Epub 2014/08/19. doi: 10.1016/j.pneumo.2014.04.005. PubMed PMID: 25131371.	The title or abstract does not match the our study
262	Dujon A, Mordant P, Saab M, Riquet M. Major pulmonary resections for lung cancer and thoracoscopic approach: Some reflections on published data. Revue de pneumologie clinique. 2014;70(5):286-92. doi: 10.1016/j.pneumo.2014.04.005. PubMed PMID: WOS:000344312100005.	The title or abstract does not match the our study
263	Durand M, Dabboura E, Lamonerie L, Herkert A, Zarka V, Carrier AS, et al. Four-arm robotic lung resection versus muscle-sparing mini-thoracotomy: retrospective experience. Journal of thoracic disease. 2019;11(4):1433-42. doi: 10.21037/jtd.2019.03.39. PubMed PMID: WOS:000466491200049.	The title or abstract does not match the our study
264	Durand M, Dabboura E, Lamonerie L, Herkert A, Zarka V, Carrier AS, et al. Four-arm robotic lung resection versus muscle-sparing mini-thoracotomy: retrospective experience. Journal of thoracic disease. 2019;11(4):1433-42. doi: 10.21037/jtd.2019.03.39. PubMed PMID: WOS:000466491200049.	The title or abstract does not match the our study
265	Durmo R, Lechiara M, Benetti D, Rodella C, Camoni L, Albano D, et al. Radioguided lung lesion localization: introducing a fluoroscopy system in a SPECT/CT scan. Nuclear medicine communications. 2019;40(6):597-603. doi: 10.1097/MNM.0000000000000999. PubMed PMID: WOS:000471031300007.	The title or abstract does not match the our study
266	Dylewski MR, Ohaeto AC, Pereira JF. Pulmonary resection using a total endoscopic robotic video-assisted approach. Seminars in thoracic and cardiovascular surgery. 2011;23(1):36-42. Epub 2011/08/03. doi: 10.1053/j.semtcvs.2011.01.005. PubMed PMID: 21807297.	The title or abstract does not match the our study
267	Dziedzic DA, Zbytniewski M, Gryszko GM, Cackowski MM, Langfort R, Orlowski TM, et al. Video-assisted versus open thoracotomy lobectomy: comparison on lymphadenectomy and survival in early stage of lung cancer. Journal of thoracic disease. 2021;13(1):101-U64. doi: 10.21037/jtd-20-2251. PubMed PMID: WOS:000614747100012.	The title or abstract does not match the our study
268	Dziedzic R, Marjanski T, Binczyk F, Polanska J, Sawicka W, Rzyman W. Favourable outcomes in patients with early-stage non-small-cell lung cancer operated on by video-assisted thoracoscopic surgery: a propensity score-matched analysis. EUROPEAN JOURNAL OF CARDIO-THORACIC SURGERY. 2018;54(3):547-53. doi: 10.1093/ejcts/ezy101. PubMed PMID: WOS:000443565900021.	The title or abstract does not match the our study
269	Dziedzic R, Marjanski T, Binczyk F, Polanska J, Sawicka W, Rzyman W. Favourable outcomes in patients with early-stage non-small-cell lung cancer operated on by video-assisted thoracoscopic surgery: a propensity score-matched analysis. EUROPEAN JOURNAL OF CARDIO-THORACIC SURGERY. 2018;54(3):547-53. doi: 10.1093/ejcts/ezy101. PubMed PMID: WOS:000443565900021.	The title or abstract does not match the our study
270	Eckardt J, Licht PB. Response. Chest. 2013;143(6):1837. Epub 2013/06/05. doi: 10.1378/chest.13-0579. PubMed PMID: 23732607.	The title or abstract does not match the our study
271	Eckardt J, Licht PB. Thoracoscopic or Open Surgery for Pulmonary Metastasectomy: An Observer Blinded Study. ANNALS OF THORACIC SURGERY. 2014;98(2):466-70. doi: 10.1016/j.athoracsur.2014.04.063. PubMed PMID: WOS:000341974900020.	The title or abstract does not match the our study
272	Eckardt J, Licht PB. Thoracoscopic Versus Open Pulmonary Metastasectomy A Prospective, Sequentially Controlled Study. Chest. 2012;142(6):1598-602. doi: 10.1378/chest.12-0249. PubMed PMID: WOS:000312283800038.	The title or abstract does not match the our study
273	Edwards MA, Naunheim KS. Lobectomy by VATS Taking the Plunge. Chest. 2014;146(2):246-8. doi: 10.1378/chest.14-0349. PubMed PMID: WOS:000340482400027.	The title or abstract does not match the our study
274	Edwards MA, Naunheim KS. Lobectomy by VATS Taking the Plunge. Chest. 2014;146(2):246-8. doi: 10.1378/chest.14-0349. PubMed PMID: WOS:000340482400027.	The title or abstract does not match the our study
275	Endo C, Sagawa M, Sakurada A, Sato M, Kondo T, Fujimura S. Surgical treatment of stage I non-small cell lung carcinoma. Annals of thoracic and cardiovascular surgery : official journal of the Association of Thoracic and Cardiovascular Surgeons of Asia. 2003;9(5):283-9. Epub 2003/12/16. PubMed PMID: 14672523.	The title or abstract does not match the our study
276	Endo S, Tsubochi H, Matsuzawa S, Hori D, Nakano T, Sohara Y. [Combined thoracoscopic and open chest approach of lobectomy with inferior chest wall resection for advanced lung cancer]. Kyobu geka The Japanese journal of thoracic surgery. 2008;61(5):375-8. Epub 2008/05/10. PubMed PMID: 18464482.	The title or abstract does not match the our study
277	Endo T, Endo S, Yamamoto S, Tetsuka K. Intrathoracic desmoid tumor arising at a distance from thoracotomy sites after thoracoscopic segmentectomy: report of a case. Journal of thoracic disease. 2015;7(4):E81-E4. doi: 10.3978/j.issn.2072-1439.2015.03.09. PubMed PMID: WOS:000355276400005.	The title or abstract does not match the our study
278	Endoh H, Tanaka S, Yajima T, Ito T, Tajima K, Mogi A, et al. Pulmonary function after pulmonary resection by posterior thoracotomy, anterior thoracotomy or video-assisted surgery. European journal of cardio-thoracic surgery : official journal of the European Association for Cardio-thoracic Surgery. 2010;37(5):1209-14. Epub 2009/12/22. doi: 10.1016/j.ejcts.2009.11.016. PubMed PMID: 20022519.	The title or abstract does not match the our study
279	Endoh H, Yamamoto R, Satoh Y, Kuwano H, Nishizawa N. Risk analysis of pulmonary resection for elderly patients with lung cancer. Surgery today. 2013;43(5):514-20. doi: 10.1007/s00595-012-0401-8. PubMed PMID: WOS:000317683200008.	The title or abstract does not match the our study
280	Endoh H, Yamamoto R, Satoh Y, Kuwano H, Nishizawa N. Risk analysis of pulmonary resection for elderly patients with lung cancer. Surgery today. 2013;43(5):514-20. Epub 2012/11/06. doi: 10.1007/s00595-012-0401-8. PubMed PMID: 23124708.	The title or abstract does not match the our study
281	Ergene G, Baysungur V, Okur E, Tezel C, Sevilgen G, Halezeroglu S. Superiority of Video-Assisted to Standard Mediastinoscopy in Non-Small-Cell Lung Cancer Staging. THORACIC AND CARDIOVASCULAR SURGEON. 2012;60(8):541-4. doi: 10.1055/s-0031-1299577. PubMed PMID: WOS:000313884000008.	The title or abstract does not match the our study
282	Erus S, Tanju S, Kapdağlı M, Özkan B, Dilege Ş, Toker A. The comparison of complication, pain, quality of life and performance after lung resections with thoracoscopy and axillary thoracotomy. European journal of cardio-thoracic surgery : official journal of the European Association for Cardio-thoracic Surgery. 2014;46(4):614-9. Epub 2014/02/28. doi: 10.1093/ejcts/ezu050. PubMed PMID: 24574451.	The title or abstract does not match the our study
283	Ezenagu OC, Gabriel GE, Saha SP. Computed Tomography (CT)-Guided Needle Biopsy of Lung Lesions: A Single Center Experience. HEALTHCARE. 2024;12(13). doi: 10.3390/healthcare12131260. PubMed PMID: WOS:001269642300001.	The title or abstract does not match the our study
284	Ezer N, Kale M, Sigel K, Lakha S, Mhango G, Goodman E, et al. Outcomes after Video-assisted Thoracoscopic Lobectomy versus Open Lobectomy for Early-Stage Lung Cancer in Older Adults. ANNALS OF THE AMERICAN THORACIC SOCIETY. 2018;15(1):76-82. doi: 10.1513/AnnalsATS.201612-980OC. PubMed PMID: WOS:000419127600015.	The title or abstract does not match the our study
285	Fabian T, Van Backer JT, Ata A. Perioperative Outcomes of Thoracoscopic Reoperations for Clinical Recurrence of Pulmonary Malignancy. Seminars in thoracic and cardiovascular surgery. 2021;33(1):230-7. Epub 2020/08/29. doi: 10.1053/j.semtcvs.2020.08.011. PubMed PMID: 32858221.	The title or abstract does not match the our study
286	Falcoz PE, Puyraveau M, Thomas PA, Decaluwe H, Hürtgen M, Petersen RH, et al. Video-assisted thoracoscopic surgery versus open lobectomy for primary non-small-cell lung cancer: a propensity-matched analysis of outcome from the European Society of Thoracic Surgeon database<SUP>aEuro</SUP>. EUROPEAN JOURNAL OF CARDIO-THORACIC SURGERY. 2016;49(2):602-9. doi: 10.1093/ejcts/ezv154. PubMed PMID: WOS:00…	The title or abstract does not match the our study
287	Falcoz PE. Re: Video-assisted thoracoscopic surgery yields better outcomes than thoracotomy for anatomical lung resection in Brazil: a propensity score-matching analysis using the Brazilian Society of Thoracic Surgery database. European journal of cardio-thoracic surgery : official journal of the European Association for Cardio-thoracic Surgery. 2018;53(5):999-1000. Epub 2018/01/30. doi: 10.1093/…	The title or abstract does not match the our study
288	Fan JQ, Yao J, Wang Q, Chang ZB. Safety and feasibility of uniportal video-assisted thoracoscopic surgery for locally advanced non-small cell lung cancer. Journal of thoracic disease. 2016;8(12):3543-50. doi: 10.21037/jtd.2016.12.12. PubMed PMID: WOS:000391175400074.	The title or abstract does not match the our study
289	Fan XL, Liu YX, Tian H. Video-assisted thoracoscopic surgery for treatment of early- stage non-small cell lung cancer. Asian Pacific journal of cancer prevention : APJCP. 2013;14(5):2871-7. Epub 2013/06/28. doi: 10.7314/apjcp.2013.14.5.2871. PubMed PMID: 23803046.	The title or abstract does not match the our study
290	Fan XL, Liu YX, Tian H. Video-assisted thoracoscopic surgery for treatment of early- stage non-small cell lung cancer. Asian Pacific journal of cancer prevention : APJCP. 2013;14(5):2871-7. Epub 2013/06/28. doi: 10.7314/apjcp.2013.14.5.2871. PubMed PMID: 23803046.	The title or abstract does not match the our study
291	Fan XL, Liu YX, Tian H. Video-assisted Thoracoscopic Surgery for Treatment of Earlystage Non-small Cell Lung Cancer. ASIAN PACIFIC JOURNAL OF CANCER PREVENTION. 2013;14(5):2871-7. doi: 10.7314/APJCP.2013.14.5.2871. PubMed PMID: WOS:000331473400031.	The title or abstract does not match the our study
292	Fang HY, Chen CY, Wang YC, Wang PH, Shieh SH, Chien CR. Consistently lower narcotics consumption after video-assisted thoracoscopic surgery for early stage non-small cell lung cancer when compared to open surgery: a one-year follow-up study. EUROPEAN JOURNAL OF CARDIO-THORACIC SURGERY. 2013;43(4):783-6. doi: 10.1093/ejcts/ezs370. PubMed PMID: WOS:000316696300028.	The title or abstract does not match the our study
293	Fang HY, Hsiao FY, Huang HC, Lin YS, Chen CY, Shieh SH, et al. Cost and effectiveness of video-assisted thoracoscopic surgery for clinical stage I non-small cell lung cancer: a population-based analysis. Journal of thoracic disease. 2014;6(12):1690-6. doi: 10.3978/j.issn.2072-1439.2014.10.27. PubMed PMID: WOS:000348855400026.	The title or abstract does not match the our study
294	Fang L, Wang L, Wang Y, Lv W, Hu J. Video assisted thoracic surgery vs. thoracotomy for locally advanced lung squamous cell carcinoma after neoadjuvant chemotherapy. Journal of cardiothoracic surgery. 2018;13(1):128. Epub 2018/12/19. doi: 10.1186/s13019-018-0813-7. PubMed PMID: 30558629; PubMed Central PMCID: PMCPMC6297983.	The title or abstract does not match the our study
295	Fang L, Wang L, Wang Y, Lv W, Hu J. Video assisted thoracic surgery vs. thoracotomy for locally advanced lung squamous cell carcinoma after neoadjuvant chemotherapy. Journal of cardiothoracic surgery. 2018;13(1):128. Epub 2018/12/19. doi: 10.1186/s13019-018-0813-7. PubMed PMID: 30558629; PubMed Central PMCID: PMCPMC6297983.	The title or abstract does not match the our study
296	Fang LK, Wang LM, Wang YQ, Lv W, Hu J. Video assisted thoracic surgery vs. thoracotomy for locally advanced lung squamous cell carcinoma after neoadjuvant chemotherapy. Journal of cardiothoracic surgery. 2018;13. doi: 10.1186/s13019-018-0813-7. PubMed PMID: WOS:000453592900001.	The title or abstract does not match the our study
297	Fang WT, Chen TB, Luo JZ, Ji CY, Yao F. [Minimally invasive surgery for centrally located lung cancers]. Zhonghua wai ke za zhi [Chinese journal of surgery]. 2020;58(1):57-60. Epub 2020/01/07. doi: 10.3760/cma.j.issn.0529-5815.2020.01.013. PubMed PMID: 31902172.	The title or abstract does not match the our study
298	Farjah F, Backhus LM, Varghese TK, Mulligan MS, Cheng AM, Alfonso-Cristancho R, et al. Ninety-Day Costs of Video-Assisted Thoracic Surgery Versus Open Lobectomy for Lung Cancer. ANNALS OF THORACIC SURGERY. 2014;98(1):191-6. doi: 10.1016/j.athoracsur.2014.03.024. PubMed PMID: WOS:000338432600051.	The title or abstract does not match the our study
299	Farjah F, Backhus LM, Varghese TK, Mulligan MS, Cheng AM, Alfonso-Cristancho R, et al. Ninety-Day Costs of Video-Assisted Thoracic Surgery Versus Open Lobectomy for Lung Cancer. ANNALS OF THORACIC SURGERY. 2014;98(1):191-6. doi: 10.1016/j.athoracsur.2014.03.024. PubMed PMID: WOS:000338432600051.	The title or abstract does not match the our study
300	Feldman HA, Zhou N, Antonoff MB, Hofstetter WL, Rajaram R, Rice DC, et al. Simultaneous versus staged resections for bilateral pulmonary metastases. Journal of surgical oncology. 2021;123(7):1633-9. doi: 10.1002/jso.26392. PubMed PMID: WOS:000626186200001.	The title or abstract does not match the our study
301	Feldman HA, Zhou N, Antonoff MB, Hofstetter WL, Rajaram R, Rice DC, et al. Simultaneous versus staged resections for bilateral pulmonary metastases. Journal of surgical oncology. 2021;123(7):1633-9. doi: 10.1002/jso.26392. PubMed PMID: WOS:000626186200001.	The title or abstract does not match the our study
302	Feng MX, Shen YX, Wang H, Tan LJ, Mao XP, Liu Y, et al. Uniportal video assisted thoracoscopic lobectomy: primary experience from an Eastern center. Journal of thoracic disease. 2014;6(12):1751-6. doi: 10.3978/j.issn.2072-1439.2014.11.20. PubMed PMID: WOS:000348855400034.	The title or abstract does not match the our study
303	Feray S, Lubach J, Joshi GP, Bonnet F, Van de Velde M, Prospect Working Grp European S. PROSPECT guidelines for video-assisted thoracoscopic surgery: a systematic review and procedure-specific postoperative pain management recommendations. ANAESTHESIA. 2022;77(3):311-25. doi: 10.1111/anae.15609. PubMed PMID: WOS:000714664400001.	The title or abstract does not match the our study
304	Findik G, Incekara F, Demiröz M, Sayilir E, Inan K, Hazer S, et al. First experiences and complications in video-assisted thoracoscopic surgery lobectomy at a thoracic surgery center. TURK GOGUS KALP DAMAR CERRAHISI DERGISI-TURKISH JOURNAL OF THORACIC AND CARDIOVASCULAR SURGERY. 2018;26(1):116-22. doi: 10.5606/tgkdc.dergisi.2018.13641. PubMed PMID: WOS:000438747600017.	The title or abstract does not match the our study
305	Finley RJ, Mayo JR, Grant K, Clifton JC, English J, Leo J, et al. Preoperative computed tomography-guided microcoil localization of small peripheral pulmonary nodules: A prospective randomized controlled trial. JOURNAL OF THORACIC AND CARDIOVASCULAR SURGERY. 2015;149(1):26-31. doi: 10.1016/j.jtcvs.2014.08.055. PubMed PMID: WOS:000350550100012.	The title or abstract does not match the our study
306	Fiorelli A, Forte S, Caronia FP, Ferrigno F, Santini M, Petersen RH, et al. Is video-assisted thoracoscopic lobectomy associated with higher overall costs compared with open surgery? Results of best evidence topic analysis. Thoracic cancer. 2021;12(5):567-79. Epub 2021/02/06. doi: 10.1111/1759-7714.13708. PubMed PMID: 33544445; PubMed Central PMCID: PMCPMC7919127.	The title or abstract does not match the our study
307	Fiorelli A, Forte S, Santini M, Petersen RH, Fang W. Did conversion to thoracotomy during thoracoscopic lobectomy increase post-operative complications and prejudice survival? Results of best evidence topic analysis. Thoracic cancer. 2022;13(15):2085-99. Epub 2022/07/06. doi: 10.1111/1759-7714.14525. PubMed PMID: 35790080; PubMed Central PMCID: PMCPMC9346183.	The title or abstract does not match the our study
308	Fiorelli A, Forte S, Santini M, Petersen RH, Fang W. Did conversion to thoracotomy during thoracoscopic lobectomy increase post-operative complications and prejudice survival? Results of best evidence topic analysis. Thoracic cancer. 2022;13(15):2085-99. Epub 2022/07/06. doi: 10.1111/1759-7714.14525. PubMed PMID: 35790080; PubMed Central PMCID: PMCPMC9346183.	The title or abstract does not match the our study
309	Flores RM, Alam N. Video-assisted thoracic surgery lobectomy (VATS), open thoracotomy, and the robot for lung cancer. The Annals of thoracic surgery. 2008;85(2):S710-5. Epub 2008/01/29. doi: 10.1016/j.athoracsur.2007.09.055. PubMed PMID: 18222202.	The title or abstract does not match the our study
310	Flores RM, Alam N. Video-assisted thoracic surgery lobectomy (VATS), open thoracotomy, and the robot for lung cancer. The Annals of thoracic surgery. 2008;85(2):S710-5. Epub 2008/01/29. doi: 10.1016/j.athoracsur.2007.09.055. PubMed PMID: 18222202.	The title or abstract does not match the our study
311	Flores RM, Ihekweazu UN, Rizk N, Dycoco J, Bains MS, Downey RJ, et al. Patterns of recurrence and incidence of second primary tumors after lobectomy by means of video-assisted thoracoscopic surgery (VATS) versus thoracotomy for lung cancer. JOURNAL OF THORACIC AND CARDIOVASCULAR SURGERY. 2011;141(1):59-64. doi: 10.1016/j.jtcvs.2010.08.062. PubMed PMID: WOS:000285407500015.	The title or abstract does not match the our study
312	Flores RM, Ihekweazu UN, Rizk N, Dycoco J, Bains MS, Downey RJ, et al. Patterns of recurrence and incidence of second primary tumors after lobectomy by means of video-assisted thoracoscopic surgery (VATS) versus thoracotomy for lung cancer. JOURNAL OF THORACIC AND CARDIOVASCULAR SURGERY. 2011;141(1):59-64. doi: 10.1016/j.jtcvs.2010.08.062. PubMed PMID: WOS:000285407500015.	The title or abstract does not match the our study
313	Flores RM, Park BJ, Dycoco J, Aronova A, Hirth Y, Rizk NP, et al. Lobectomy by video-assisted thoracic surgery (VATS) versus thoracotomy for lung cancer. The Journal of thoracic and cardiovascular surgery. 2009;138(1):11-8. Epub 2009/07/07. doi: 10.1016/j.jtcvs.2009.03.030. PubMed PMID: 19577048.	The title or abstract does not match the our study
314	Flores RM. DOES VIDEO-ASSISTED THORACOSCOPIC SURGICAL (VATS) LOBECTOMY REALLY RESULT IN FEWER COMPLICATIONS THAN THORACOTOMY? THE BIASES ARE CLEAR, THE ROLE OF VIDEO-ASSISTED THORACOSCOPIC SURGERY LESS SO. JOURNAL OF THORACIC AND CARDIOVASCULAR SURGERY. 2015;149(2):645-. doi: 10.1016/j.jtcvs.2014.08.015. PubMed PMID: WOS:000350553600058.	The title or abstract does not match the our study
315	Fong LS, Ko V, McLaughlin A, Okiwelu NL, Newman MA, Passage J, et al. Outcomes of video-assisted thoracoscopic surgery lobectomy in septuagenarians. ANZ journal of surgery. 2020;90(5):752-6. Epub 2020/04/30. doi: 10.1111/ans.15788. PubMed PMID: 32348031.	The title or abstract does not match the our study
316	Fong LS, Ko VT, McLaughlin A, Okiwelu NL, Newman MA, Passage J, et al. Outcomes of video-assisted thoracoscopic surgery lobectomy in septuagenarians. ANZ journal of surgery. 2020;90(5):752-6. doi: 10.1111/ans.15788. PubMed PMID: WOS:000529242500001.	The title or abstract does not match the our study
317	Forster C, Hasenauer A, Perentes JY, Abdelnour-Berchtold E, Zellweger M, Krueger T, et al. Is faster better? Impact of operative time on postoperative outcomes after VATS anatomical pulmonary resection. Journal of thoracic disease. 2022;14(6):1980-9. doi: 10.21037/jtd-21-1774. PubMed PMID: WOS:000809592100001.	The title or abstract does not match the our study
318	Fourdrain A, Bagan P, Georges O, Lafitte S, De Dominicis F, Meynier J, et al. Outcomes after Contralateral Anatomic Surgical Resection in Multiple Lung Cancer. THORACIC AND CARDIOVASCULAR SURGEON. 2021;69(04):373-9. doi: 10.1055/s-0040-1710068. PubMed PMID: WOS:000666880800012.	The title or abstract does not match the our study
319	Fourdrain A, De Dominicis F, Iquille J, Lafitte S, Merlusca G, Witte-Pfister A, et al. Intraoperative conversion during video-assisted thoracoscopy does not constitute a treatment failure. EUROPEAN JOURNAL OF CARDIO-THORACIC SURGERY. 2019;55(4):660-5. doi: 10.1093/ejcts/ezy343. PubMed PMID: WOS:000463807200009.	The title or abstract does not match the our study
320	Fourdrain A, De Dominicis F, Iquille J, Lafitte S, Merlusca G, Witte-Pfister A, et al. Intraoperative conversion during video-assisted thoracoscopy does not constitute a treatment failure†. European journal of cardio-thoracic surgery : official journal of the European Association for Cardio-thoracic Surgery. 2019;55(4):660-5. Epub 2018/10/17. doi: 10.1093/ejcts/ezy343. PubMed PMID: 30325413.	The title or abstract does not match the our study
321	Fourdrain A, Georges O, Gossot D, Falcoz PE, Jougon J, Baste JM, et al. Patient risk factors for conversion during video-assisted thoracic surgery-the Epithor conversion score. European journal of cardio-thoracic surgery : official journal of the European Association for Cardio-thoracic Surgery. 2022;62(3). Epub 2022/04/24. doi: 10.1093/ejcts/ezac249. PubMed PMID: 35459942.	The title or abstract does not match the our study
322	Fourdrain A, Georges O, Gossot D, Falcoz PE, Jougon J, Baste JM, et al. Patient risk factors for conversion during video-assisted thoracic surgery-the Epithor conversion score. European journal of cardio-thoracic surgery : official journal of the European Association for Cardio-thoracic Surgery. 2022;62(3). Epub 2022/04/24. doi: 10.1093/ejcts/ezac249. PubMed PMID: 35459942.	The title or abstract does not match the our study
323	Fourdrain A, Georges O, Lafitte S, Meynier J, Berna P. Intraoperative conversion during video-assisted thoracoscopy resection for lung cancer does not alter survival. Interactive cardiovascular and thoracic surgery. 2021;33(1):68-75. doi: 10.1093/icvts/ivab044. PubMed PMID: WOS:000670960600009.	The title or abstract does not match the our study
324	Fourdrain A, Georges O, Lafitte S, Meynier J, Berna P. Intraoperative conversion during video-assisted thoracoscopy resection for lung cancer does not alter survival. Interactive cardiovascular and thoracic surgery. 2021;33(1):68-75. Epub 2021/02/16. doi: 10.1093/icvts/ivab044. PubMed PMID: 33585859; PubMed Central PMCID: PMCPMC8923389.	The title or abstract does not match the our study
325	Fra-Fernández S, Gorospe-Sarasúa L, Ajuria-Illarramendi O, Serrano-Carvajal PE, Muñoz-Molina GM, Cabañero-Sánchez A, et al. Preoperative radio-guided localization of lung nodules with I-125 seeds: experience with 32 patients at a single institution. Interactive cardiovascular and thoracic surgery. 2022;34(1):91-8. doi: 10.1093/icvts/ivab223. PubMed PMID: WOS:000743990900013.	The title or abstract does not match the our study
326	Fra-Fernández S, Muñoz-Molina GM, Cabañero-Sánchez A, Del Campo-Albendea L, Bolufer-Nadal S, Embún-Flor R, et al. Postoperative morbidity after anatomical lung resections by VATS vs thoracotomy: Treatment and intention-to-treat analysis of the Spanish Video-Assisted Thoracic Surgery Group. Cirugia espanola. 2023;101(11):778-86. Epub 2023/07/09. doi: 10.1016/j.cireng.2023.05.012. PubMed PMID: 3742…	The title or abstract does not match the our study
327	Fra-Fernández S, Muñoz-Molina GM, Cabañero-Sánchez A, del Campo-Albendea L, Bolufer-Nadal S, Embún-Flor R, et al. Postoperative morbidity after anatomical lung resections by VATS vs thoracotomy: Treatment and intention-to-treat analysis of the Spanish Video-Assisted Thoracic Surgery Group. Cirugia espanola. 2023;101(11):778-86. doi: 10.1016/j.ciresp.2023.05.001. PubMed PMID: WOS:001106185600001.	The title or abstract does not match the our study
328	Fujita T, Morino S, Nakamura A. Evaluation of Short-Term Outcomes and the Learning Curve Wherein a Thoracic Resident Doctor Performed Video-Assisted Thoracoscopic Anatomical Lung Resection for Lung Cancer. ANNALS OF THORACIC AND CARDIOVASCULAR SURGERY. 2022;28(4):249-54. doi: 10.5761/atcs.oa.21-00216. PubMed PMID: WOS:000844434800001.	The title or abstract does not match the our study
329	Fujita T, Tanikawa A, Koyanagi A, Kishimoto K. [Experience of Complete Video-assisted Thoracoscopic Pneumonectomy]. Kyobu geka The Japanese journal of thoracic surgery. 2021;74(8):567-71. Epub 2021/08/03. PubMed PMID: 34334595.	The title or abstract does not match the our study
330	Galata C, Karampinis I, Roessner ED, Stamenovic D. Risk factors for surgical complications after anatomic lung resections in the era of VATS and ERAS. Thoracic cancer. 2021;12(23):3255-62. doi: 10.1111/1759-7714.14197. PubMed PMID: WOS:000710223500001.	The title or abstract does not match the our study
331	Gallina FT, Melis E, Forcella D, Mercadante E, Marinelli D, Ceddia S, et al. Nodal Upstaging Evaluation After Robotic-Assisted Lobectomy for Early-Stage Non-small Cell Lung Cancer Compared to Video-Assisted Thoracic Surgery and Thoracotomy: A Retrospective Single Center Analysis. Frontiers in surgery. 2021;8. doi: 10.3389/fsurg.2021.666158. PubMed PMID: WOS:000673412800001.	The title or abstract does not match the our study
332	Galvez C, Sesma J, Bolufer S, Lirio F, Navarro-Martinez J, Galiana M, et al. Single-incision video-assisted anatomical segmentectomy with handsewn bronchial closure for endobronchial lipoma. Annals of translational medicine. 2016;4(15). doi: 10.21037/atm.2016.07.25. PubMed PMID: WOS:000384793400011.	The title or abstract does not match the our study
333	Gao HJ, Jiang ZH, Gong L, Ma K, Ren P, Yu ZT, et al. Video-Assisted Vs Thoracotomy Sleeve Lobectomy for Lung Cancer: A Propensity Matched Analysis. ANNALS OF THORACIC SURGERY. 2019;108(4):1072-9. doi: 10.1016/j.athoracsur.2019.04.037. PubMed PMID: WOS:000486417700036.	The title or abstract does not match the our study
334	Gao HJ, Jiang ZH, Gong L, Ma K, Ren P, Yu ZT, et al. Video-Assisted Vs Thoracotomy Sleeve Lobectomy for Lung Cancer: A Propensity Matched Analysis. ANNALS OF THORACIC SURGERY. 2019;108(4):1072-9. doi: 10.1016/j.athoracsur.2019.04.037. PubMed PMID: WOS:000486417700036.	The title or abstract does not match the our study
335	Garbutt AM. Working towards clinical effectiveness-a multi-disciplinary approach to robotic surgery. Annals of cardiothoracic surgery. 2019;8(2):255-62. doi: 10.21037/acs.2019.02.01. PubMed PMID: WOS:000462789100011.	The title or abstract does not match the our study
336	Gaudet MA, D'Amico TA. Thoracoscopic Lobectomy for Non-small Cell Lung Cancer. Surgical oncology clinics of North America. 2016;25(3):503-13. Epub 2016/06/05. doi: 10.1016/j.soc.2016.02.005. PubMed PMID: 27261912.	The title or abstract does not match the our study
337	Gaudet MA, D'Amico TA. Thoracoscopic Lobectomy for Non-small Cell Lung Cancer. Surgical oncology clinics of North America. 2016;25(3):503-13. Epub 2016/06/05. doi: 10.1016/j.soc.2016.02.005. PubMed PMID: 27261912.	The title or abstract does not match the our study
338	Gazala S, Hunt I, Valji A, Stewart K, Bédard ER. A method of assessing reasons for conversion during video-assisted thoracoscopic lobectomy. Interactive cardiovascular and thoracic surgery. 2011;12(6):962-4. Epub 2011/03/11. doi: 10.1510/icvts.2010.259663. PubMed PMID: 21388988.	The title or abstract does not match the our study
339	Gazala S, Pelletier JS, Storie D, Johnson JA, Kutsogiannis DJ, Bédard EL. A systematic review and meta-analysis to assess patient-reported outcomes after lung cancer surgery. TheScientificWorldJournal. 2013;2013:789625. Epub 2013/12/05. doi: 10.1155/2013/789625. PubMed PMID: 24302870; PubMed Central PMCID: PMCPMC3835912.	The title or abstract does not match the our study
340	Gazala S, Pelletier JS, Storie D, Johnson JA, Kutsogiannis DJ, Bédard EL. A systematic review and meta-analysis to assess patient-reported outcomes after lung cancer surgery. TheScientificWorldJournal. 2013;2013:789625. Epub 2013/12/05. doi: 10.1155/2013/789625. PubMed PMID: 24302870; PubMed Central PMCID: PMCPMC3835912.	The title or abstract does not match the our study
341	Gehér P, Füredi Á, Kecskés LI, Kiss B. [Initial experiences with VATS lobectomy]. Magyar sebeszet. 2017;70(1):43-7. Epub 2017/03/16. doi: 10.1556/1046.70.2017.1.6. PubMed PMID: 28294667.	The title or abstract does not match the our study
342	Gehér P, Füredi Á, Kecskés LI, Kiss B. [Initial experiences with VATS lobectomy]. Magyar sebeszet. 2017;70(1):43-7. Epub 2017/03/16. doi: 10.1556/1046.70.2017.1.6. PubMed PMID: 28294667.	The title or abstract does not match the our study
343	Geraci TC, Ng T. Commentary: Overreliance of propensity-score matched studies in thoracic surgery. The Journal of thoracic and cardiovascular surgery. 2021;161(2):417-8. Epub 2020/03/17. doi: 10.1016/j.jtcvs.2020.02.068. PubMed PMID: 32173105.	The title or abstract does not match the our study
344	Geraci TC, Ng T. Commentary: Overreliance of propensity-score matched studies in thoracic surgery. The Journal of thoracic and cardiovascular surgery. 2021;161(2):417-8. Epub 2020/03/17. doi: 10.1016/j.jtcvs.2020.02.068. PubMed PMID: 32173105.	The title or abstract does not match the our study
345	Geyik FD, Dogruyol T, Kahraman S, Arslan G, Saracoglu KT, Demirhan R. Short-Term Outcomes of Fiberoptic Bronchoscopy-guided Resection and Anastomosis Control in Thoracic Surgery. SURGICAL LAPAROSCOPY ENDOSCOPY & PERCUTANEOUS TECHNIQUES. 2022;32(6):673-6. doi: 10.1097/SLE.0000000000001107. PubMed PMID: WOS:000894459800009.	The title or abstract does not match the our study
346	Ghaly G, Kamel M, Nasar A, Paul S, Lee PC, Port JL, et al. Video-Assisted Thoracoscopic Surgery Is a Safe and Effective Alternative to Thoracotomy for Anatomical Segmentectomy in Patients With Clinical Stage I Non-Small Cell Lung Cancer. ANNALS OF THORACIC SURGERY. 2016;101(2):465-72. doi: 10.1016/j.athoracsur.2015.06.112. PubMed PMID: WOS:000368189700021.	The title or abstract does not match the our study
347	Gharagozloo F, Margolis M, Tempesta B. Robot-assisted thoracoscopic lobectomy for early-stage lung cancer. The Annals of thoracic surgery. 2008;85(6):1880-5; discussion 5-6. Epub 2008/05/24. doi: 10.1016/j.athoracsur.2008.02.085. PubMed PMID: 18498788.	The title or abstract does not match the our study
348	Gharagozloo F, Tempesta B, Margolis M, Alexander EP. Video-assisted thoracic surgery lobectomy for stage I lung cancer. The Annals of thoracic surgery. 2003;76(4):1009-14; discussion 14-5. Epub 2003/10/08. doi: 10.1016/s0003-4975(03)00267-4. PubMed PMID: 14529976.	The title or abstract does not match the our study
349	Gharagozloo F, Tempesta B, Margolis M, Alexander EP. Video-assisted thoracic surgery lobectomy for stage I lung cancer. The Annals of thoracic surgery. 2003;76(4):1009-14; discussion 14-5. Epub 2003/10/08. doi: 10.1016/s0003-4975(03)00267-4. PubMed PMID: 14529976.	The title or abstract does not match the our study
350	Gimferrer JM, Belda J, Catalán M, Serra M, Rubio M, Iglesias M. [Video-assisted lobectomy through the auscultatory triangle for the surgical treatment of bronchopulmonary carcinoma. Preliminary experience]. Archivos de bronconeumologia. 2003;39(2):87-90. Epub 2003/02/15. doi: 10.1016/s0300-2896(03)75328-9. PubMed PMID: 12586049.	The title or abstract does not match the our study
351	Gioutsos K, Kocher GJ, Schmid RA. Robotics in pulmonology and thoracic surgery: what, why and when? PANMINERVA MEDICA. 2016;58(4):318-28. PubMed PMID: WOS:000393354500008.	The title or abstract does not match the our study
352	Gobardhan PD, Djamin RS, Romme PJ, de Wit PE, de Groot HG, Adriaensen T, et al. The use of iodine seed (I-125) as a marker for the localisation of lung nodules in minimal invasive pulmonary surgery. European journal of surgical oncology : the journal of the European Society of Surgical Oncology and the British Association of Surgical Oncology. 2013;39(9):945-50. Epub 2013/07/16. doi: 10.1016/j.ej…	The title or abstract does not match the our study
353	Gonfiotti A, Bertani A, Nosotti M, Viggiano D, Bongiolatti S, Bertolaccini L, et al. Safety of lymphadenectomy during video-assisted thoracic surgery lobectomy: analysis from a national database. EUROPEAN JOURNAL OF CARDIO-THORACIC SURGERY. 2018;54(4):664-70. doi: 10.1093/ejcts/ezy098. PubMed PMID: WOS:000446093800009.	The title or abstract does not match the our study
354	Gonfiotti A, Bongiolatti S, Viggiano D, Borgianni S, Borrelli R, Tancredi G, et al. Does videomediastinoscopy with frozen sections improve mediastinal staging during video-assisted thoracic surgery pulmonary resections? Journal of thoracic disease. 2016;8(12):3496-504. doi: 10.21037/jtd.2016.12.45. PubMed PMID: WOS:000391175400068.	The title or abstract does not match the our study
355	Gonzalez M, Brunelli A, Szanto Z, Passani S, Falcoz PE. Report from the European Society of Thoracic Surgeons database 2019: current surgical practice and perioperative outcomes of pulmonary metastasectomy. European journal of cardio-thoracic surgery : official journal of the European Association for Cardio-thoracic Surgery. 2021;59(5):996-1003. Epub 2020/11/25. doi: 10.1093/ejcts/ezaa405. PubMed…	The title or abstract does not match the our study
356	Gonzalez M, Brunelli A, Szanto Z, Passani S, Falcoz PE. Report from the European Society of Thoracic Surgeons database 2019: current surgical practice and perioperative outcomes of pulmonary metastasectomy. EUROPEAN JOURNAL OF CARDIO-THORACIC SURGERY. 2021;59(5):996-1003. doi: 10.1093/ejcts/ezaa405. PubMed PMID: WOS:000661342500010.	The title or abstract does not match the our study
357	Gonzalez M, Chriqui LE, Décaluwé H, Aigner C, Rényi-Vámos F, Opitz I, et al. Sleeve lobectomy in patients with non-small-cell lung cancer: a report from the European Society of Thoracic Surgery database 2021. EUROPEAN JOURNAL OF CARDIO-THORACIC SURGERY. 2022;62(6). doi: 10.1093/ejcts/ezac502. PubMed PMID: WOS:000882062800001.	The title or abstract does not match the our study
358	Gonzalez-Rivas D, Fieira E, de la Torre M, Delgado M. Bronchovascular right upper lobe reconstruction by uniportal video-assisted thoracoscopic surgery. Journal of thoracic disease. 2014;6(6):861-3. doi: 10.3978/j.issn.2072-1439.2014.06.27. PubMed PMID: WOS:000339348300065.	The title or abstract does not match the our study
359	Gonzalez-Rivas D, Fieira E, de la Torre M, Delgado M. Bronchovascular right upper lobe reconstruction by uniportal video-assisted thoracoscopic surgery. Journal of thoracic disease. 2014;6(6):861-3. doi: 10.3978/j.issn.2072-1439.2014.06.27. PubMed PMID: WOS:000339348300065.	The title or abstract does not match the our study
360	Gonzalez-Rivas D, Garcia A, Chen C, Yang Y, Jiang L, Sekhniaidze D, et al. Technical aspects of uniportal video-assisted thoracoscopic double sleeve bronchovascular resections. European journal of cardio-thoracic surgery : official journal of the European Association for Cardio-thoracic Surgery. 2020;58(Suppl_1):i14-i22. Epub 2020/02/23. doi: 10.1093/ejcts/ezaa037. PubMed PMID: 32083654.	The title or abstract does not match the our study
361	Gonzalez-Rivas D, Garcia A, Chen C, Yang Y, Jiang L, Sekhniaidze D, et al. Technical aspects of uniportal video-assisted thoracoscopic double sleeve bronchovascular resections. EUROPEAN JOURNAL OF CARDIO-THORACIC SURGERY. 2020;58:14-22. doi: 10.1093/ejcts/ezaa037. PubMed PMID: WOS:000581011500003.	The title or abstract does not match the our study
362	González-Rivas D, Rami-Porta R. Commentary: Intraoperative lymph node assessment by robotic, video-assisted thoracoscopic surgery, and thoracotomy: None meet the international recommendations. JOURNAL OF THORACIC AND CARDIOVASCULAR SURGERY. 2019;158(5):1469-70. doi: 10.1016/j.jtcvs.2019.06.088. PubMed PMID: WOS:000490250200057.	The title or abstract does not match the our study
363	González-Rivas D, Rami-Porta R. Commentary: Intraoperative lymph node assessment by robotic, video-assisted thoracoscopic surgery, and thoracotomy: None meet the international recommendations. The Journal of thoracic and cardiovascular surgery. 2019;158(5):1469-70. Epub 2019/08/25. doi: 10.1016/j.jtcvs.2019.06.088. PubMed PMID: 31444064.	The title or abstract does not match the our study
364	Gonzalez-Rivas D, Soultanis KM, Garcia A, Yang KY, Qing Y, Yie LH, et al. Uniportal video-assisted thoracoscopic lung sparing tracheo-bronchial and carinal sleeve resections. Journal of thoracic disease. 2020;12(10):6198-209. doi: 10.21037/jtd.2020.04.05. PubMed PMID: WOS:000583404900103.	The title or abstract does not match the our study
365	Gonzalez-Rivas D, Yang Y, Stupnik T, Sekhniaidze D, Fernandez R, Velasco C, et al. Uniportal video-assisted thoracoscopic bronchovascular, tracheal and carinal sleeve resections†. European journal of cardio-thoracic surgery : official journal of the European Association for Cardio-thoracic Surgery. 2016;49 Suppl 1:i6-16. Epub 2015/11/27. doi: 10.1093/ejcts/ezv410. PubMed PMID: 26609055.	The title or abstract does not match the our study
366	Gopaldas RR, Bakaeen FG, Dao TK, Walsh GL, Swisher SG, Chu D. Video-assisted thoracoscopic versus open thoracotomy lobectomy in a cohort of 13,619 patients. The Annals of thoracic surgery. 2010;89(5):1563-70. Epub 2010/04/27. doi: 10.1016/j.athoracsur.2010.02.026. PubMed PMID: 20417778.	The title or abstract does not match the our study
367	Gopaldas RR, Bakaeen FG, Dao TK, Walsh GL, Swisher SG, Chu D. Video-assisted thoracoscopic versus open thoracotomy lobectomy in a cohort of 13,619 patients. The Annals of thoracic surgery. 2010;89(5):1563-70. Epub 2010/04/27. doi: 10.1016/j.athoracsur.2010.02.026. PubMed PMID: 20417778.	The title or abstract does not match the our study
368	Gossot D, Girard P, Raynaud C, Stern JB, Caliandro R, Validire P, et al. [Totally endoscopic major pulmonary resection for stage I bronchial carcinoma: initial results]. Revue des maladies respiratoires. 2009;26(9):961-70. Epub 2009/12/03. doi: 10.1016/s0761-8425(09)73331-5. PubMed PMID: 19953042.	The title or abstract does not match the our study
369	Gossot D, Girard P, Raynaud C, Stern JB, Caliandro R, Validire P, et al. Fully endoscopic major pulmonary resection for stage I bronchial carcinoma: initial results. Revue des maladies respiratoires. 2011;28(9):e123-30. Epub 2011/11/30. doi: 10.1016/j.rmr.2011.09.025. PubMed PMID: 22123151.	The title or abstract does not match the our study
370	Gossot D, Radu C, Girard P, Le Cesne A, Bonvalot S, Boudaya MS, et al. Resection of pulmonary metastases from sarcoma: can some patients benefit from a less invasive approach? The Annals of thoracic surgery. 2009;87(1):238-43. Epub 2008/12/23. doi: 10.1016/j.athoracsur.2008.09.036. PubMed PMID: 19101304.	The title or abstract does not match the our study
371	Gossot D, Ramos R, Brian E, Raynaud C, Girard P, Strauss C. A totally thoracoscopic approach for pulmonary anatomic segmentectomies. Interactive cardiovascular and thoracic surgery. 2011;12(4):529-32. doi: 10.1510/icvts.2010.257493. PubMed PMID: WOS:000309995500003.	The title or abstract does not match the our study
372	Goudie E, Khereba M, Tahiri M, Hegde P, Thiffault V, Hadjeres R, et al. Pulmonary Artery Sealing With an Ultrasonic Energy Device in Video-Assisted Thoracoscopic Surgery Lobectomy: An Animal Survival Study. ANNALS OF THORACIC SURGERY. 2016;102(4):1088-94. doi: 10.1016/j.athoracsur.2016.04.050. PubMed PMID: WOS:000389543600041.	The title or abstract does not match the our study
373	Goudie E, Oliveira RL, Thiffault V, Jouquan A, Lafontaine E, Ferraro P, et al. Phase 1 Trial Evaluating Safety of Pulmonary Artery Sealing With Ultrasonic Energy in VATS Lobectomy. ANNALS OF THORACIC SURGERY. 2018;105(1):214-20. doi: 10.1016/j.athoracsur.2017.08.013. PubMed PMID: WOS:000423070100045.	The title or abstract does not match the our study
374	Goudie E, Tahiri M, Liberman M. The Use of Energy in VATS Lobectomy. Surgical technology international. 2016;29:214-9. Epub 2016/11/04. PubMed PMID: 27728943.	The title or abstract does not match the our study
375	Goudie E, Tahiri M, Liberman M. The Use of Energy in VATS Lobectomy. Surgical technology international. 2016;29:214-9. Epub 2016/11/04. PubMed PMID: 27728943.	The title or abstract does not match the our study
376	Graeter TP, Friedel G. [Pulmonary Metastases of Colorectal Carcinoma]. Zentralblatt fur Chirurgie. 2016;141(3):341-54. Epub 2016/06/23. doi: 10.1055/s-0042-102272. PubMed PMID: 27331291.	The title or abstract does not match the our study
377	Graeter TP, Friedel G. [Pulmonary Metastases of Colorectal Carcinoma]. Zentralblatt fur Chirurgie. 2016;141(3):341-54. Epub 2016/06/23. doi: 10.1055/s-0042-102272. PubMed PMID: 27331291.	The title or abstract does not match the our study
378	Greenwood A, West D. Is a thoracotomy rather than thoracoscopic resection associated with improved survival after pulmonary metastasectomy? Interactive cardiovascular and thoracic surgery. 2013;17(4):720-4. doi: 10.1093/icvts/ivt300. PubMed PMID: WOS:000325165800032.	The title or abstract does not match the our study
379	Greenwood A, West D. Is a thoracotomy rather than thoracoscopic resection associated with improved survival after pulmonary metastasectomy? Interactive cardiovascular and thoracic surgery. 2013;17(4):720-4. Epub 2013/07/09. doi: 10.1093/icvts/ivt300. PubMed PMID: 23832919; PubMed Central PMCID: PMCPMC3781810.	The title or abstract does not match the our study
380	Grogan EL, Jones DR. VATS lobectomy is better than open thoracotomy: what is the evidence for short-term outcomes? Thoracic surgery clinics. 2008;18(3):249-58. Epub 2008/10/04. doi: 10.1016/j.thorsurg.2008.04.007. PubMed PMID: 18831499.	The title or abstract does not match the our study
381	Grunenwald D. [Principal developments in thoracic surgery]. Revue de pneumologie clinique. 2002;58(5 Pt 2):3s28-30. Epub 2003/01/23. PubMed PMID: 12538931.	The title or abstract does not match the our study
382	Guerrera F, Brunelli A, Falcoz PE, Filosso PL, Szanto Z, Lausi PO, et al. Video-assisted thoracic surgery or thoracotomy for lung cancer surgery in obese patients? An analysis of the European Society of Thoracic Surgeons database. EUROPEAN JOURNAL OF CARDIO-THORACIC SURGERY. 2023;64(5). doi: 10.1093/ejcts/ezad368. PubMed PMID: WOS:001108240600002.	The title or abstract does not match the our study
383	Guerrera F, Brunelli A, Falcoz PE, Filosso PL, Szanto Z, Lausi PO, et al. Video-assisted thoracic surgery or thoracotomy for lung cancer surgery in obese patients? An analysis of the European Society of Thoracic Surgeons database. European journal of cardio-thoracic surgery : official journal of the European Association for Cardio-thoracic Surgery. 2023;64(5). Epub 2023/11/07. doi: 10.1093/ejcts/…	The title or abstract does not match the our study
384	Guerrera F, Lyberis P, Lausi PO, Cristofori RC, Giobbe R, Molinatti M, et al. Does morbid obesity influence perioperative outcomes after video-assisted thoracic surgery (VATS) lobectomy for non-small cell lung cancer? Analysis of the Italian VATS group registry. Surgical endoscopy. 2022;36(5):3567-73. Epub 2021/08/17. doi: 10.1007/s00464-021-08680-y. PubMed PMID: 34398283; PubMed Central PMCID: P…	The title or abstract does not match the our study
385	Guerrera F, Lyberis P, Lausi PO, Cristofori RC, Giobbe R, Molinatti M, et al. Does morbid obesity influence perioperative outcomes after video-assisted thoracic surgery (VATS) lobectomy for non-small cell lung cancer? Analysis of the Italian VATS group registry. SURGICAL ENDOSCOPY AND OTHER INTERVENTIONAL TECHNIQUES. 2022;36(5):3567-73. doi: 10.1007/s00464-021-08680-y. PubMed PMID: WOS:0006853805…	The title or abstract does not match the our study
386	Guerrera F, Lyberis P, Lausi PO, Cristofori RC, Giobbe R, Molinatti M, et al. Does morbid obesity influence perioperative outcomes after video-assisted thoracic surgery (VATS) lobectomy for non-small cell lung cancer? Analysis of the Italian VATS group registry. Surgical endoscopy. 2022;36(5):3567-73. Epub 2021/08/17. doi: 10.1007/s00464-021-08680-y. PubMed PMID: 34398283; PubMed Central PMCID: P…	The title or abstract does not match the our study
387	Gullo R, Gagliardo CM, Palazzolo M, Porrello C, Gulotta L, Lo Faso F, et al. Postoperative outcomes, lymph node dissection and effects on costs among thoracotomy, video-assisted and robotic-assisted lobectomy for clinical stage I non-small cell lung cancer. Minerva surgery. 2021;76(1):80-9. doi: 10.23736/S2724-5691.20.08395-9. PubMed PMID: WOS:000643095400013.	The title or abstract does not match the our study
388	Gullo R, Gagliardo CM, Palazzolo M, Porrello C, Gulotta L, Lo Faso F, et al. Postoperative outcomes, lymph node dissection and effects on costs among thoracotomy, video-assisted and robotic-assisted lobectomy for clinical stage I non-small cell lung cancer. Minerva surgery. 2021;76(1):80-9. doi: 10.23736/S2724-5691.20.08395-9. PubMed PMID: WOS:000643095400013.	The title or abstract does not match the our study
389	Guo F, Ma DJ, Li SQ. Compare the prognosis of Da Vinci robot-assisted thoracic surgery (RATS) with video-assisted thoracic surgery (VATS) for non-small cell lung cancer A Meta-analysis. Medicine. 2019;98(39). doi: 10.1097/MD.0000000000017089. PubMed PMID: WOS:000491346400017.	The title or abstract does not match the our study
390	Hagiwara M, Shimada Y, Kato Y, Nawa K, Makino Y, Furumoto H, et al. High-quality 3-dimensional image simulation for pulmonary lobectomy and segmentectomy: results of preoperative assessment of pulmonary vessels and short-term surgical outcomes in consecutive patients undergoing video-assisted thoracic surgery. EUROPEAN JOURNAL OF CARDIO-THORACIC SURGERY. 2014;46(6):E120-E6. doi: 10.1093/ejcts/ezu…	The title or abstract does not match the our study
391	Hallet J, Rousseau M, Gupta V, Hirpara D, Zhao H, Coburn N, et al. Long-term Functional Outcomes Among Older Adults Undergoing Video-assisted Versus Open Surgery for Lung Cancer: A Population-based Cohort Study. Annals of surgery. 2023;277(6):e1348-e54. Epub 2022/02/08. doi: 10.1097/sla.0000000000005387. PubMed PMID: 35129475.	The title or abstract does not match the our study
392	Hamaji M, Cassivi SD, Shen KR, Allen MS, Nichols FC, Deschamps C, et al. Prior thoracoscopic surgery may improve reoperative pulmonary resection. Asian cardiovascular & thoracic annals. 2014;22(6):700-5. Epub 2014/06/03. doi: 10.1177/0218492313515252. PubMed PMID: 24887921.	The title or abstract does not match the our study
393	Hamanaka K, Shimizu K. [Procedures of Video-assisted Thoracoscopic Surgery for Patients with Intrathoracic Pleural Adhesions]. Kyobu geka The Japanese journal of thoracic surgery. 2021;74(7):497-501. Epub 2021/07/02. PubMed PMID: 34193783.	The title or abstract does not match the our study
394	Han Y, Zhen DZ, Liu ZD, Xu SF, Liu SK, Qin M, et al. Surgical treatment for pulmonary tuberculosis: is video-assisted thoracic surgery "better" than thoracotomy? Journal of thoracic disease. 2015;7(8):1452-8. doi: 10.3978/j.issn.2072-1439.2015.08.08. PubMed PMID: WOS:000362069800037.	The title or abstract does not match the our study
395	Hanada M, Kanetaka K, Hidaka S, Taniguchi K, Oikawa M, Sato S, et al. Effect of early mobilization on postoperative pulmonary complications in patients undergoing video-assisted thoracoscopic surgery on the esophagus. Esophagus : official journal of the Japan Esophageal Society. 2018;15(2):69-74. doi: 10.1007/s10388-017-0600-x. PubMed PMID: WOS:000429207300003.	The title or abstract does not match the our study
396	Hanauer M, Perentes JY, Krueger T, Ris HB, Bize P, Schmidt S, et al. Pre-operative localization of solitary pulmonary nodules with computed tomography-guided hook wire: report of 181 patients. Journal of cardiothoracic surgery. 2016;11. doi: 10.1186/s13019-016-0404-4. PubMed PMID: WOS:000368224100003.	The title or abstract does not match the our study
397	Hara K, Yamasaki K, Tahara M, Ikegami H, Nishida C, Muramutsu K, et al. Epidemiologic evaluation of pleurisy diagnosed by surgical pleural biopsy using data from a nationwide administrative database. Thoracic cancer. 2022;13(8):1136-42. doi: 10.1111/1759-7714.14368. PubMed PMID: WOS:000763992800001.	The title or abstract does not match the our study
398	Harris CG, James RS, Tian DH, Yan TD, Doyle MP, Gonzalez-Rivas D, et al. Systematic review and meta-analysis of uniportal versus multiportal video-assisted thoracoscopic lobectomy for lung cancer. Annals of cardiothoracic surgery. 2016;5(2):76-+. doi: 10.21037/acs.2016.03.17. PubMed PMID: WOS:000383356100002.	The title or abstract does not match the our study
399	Harrison MA, Hegarty SE, Keith SW, Cowan SW, Evans NR. Racial disparity in in-hospital mortality after lobectomy for lung cancer. American journal of surgery. 2015;209(4):652-8. doi: 10.1016/j.amjsurg.2014.11.006. PubMed PMID: WOS:000351183900011.	The title or abstract does not match the our study
400	Haruki T, Kubouchi Y, Kidokoro Y, Matsui S, Ohno T, Kojima S, et al. A comparative study of robot-assisted thoracoscopic surgery and conventional approaches for short-term outcomes of anatomical segmentectomy. General thoracic and cardiovascular surgery. 2024;72(5):338-45. doi: 10.1007/s11748-023-01983-y. PubMed PMID: WOS:001100693300001.	The title or abstract does not match the our study
401	Haruki T, Miwa K, Araki K, Taniguchi Y, Nakamura H. Distribution and Prevalence of Locoregional Recurrence after Video-Assisted Thoracoscopic Surgery for Primary Lung Cancer. THORACIC AND CARDIOVASCULAR SURGEON. 2016;64(6):526-32. doi: 10.1055/s-0035-1550231. PubMed PMID: WOS:000384412600011.	The title or abstract does not match the our study
402	He JX, Shao WL, Cao C, Yan T, Wang DY, Xiong XG, et al. Long-Term Outcome and Cost-Effectiveness of Complete Versus Assisted Video-Assisted Thoracic Surgery for Non-Small Cell Lung Cancer. Journal of surgical oncology. 2011;104(2):162-8. doi: 10.1002/jso.21908. PubMed PMID: WOS:000293458500008.	The title or abstract does not match the our study
403	He JX, Shao WL, Cao C, Yan TD, Wang DY, Xiong XG, et al. Long-term outcome of hybrid surgical approach of video-assisted minithoracotomy sleeve lobectomy for non-small-cell lung cancer. SURGICAL ENDOSCOPY AND OTHER INTERVENTIONAL TECHNIQUES. 2011;25(8):2509-15. doi: 10.1007/s00464-011-1576-6. PubMed PMID: WOS:000293020700011.	The title or abstract does not match the our study
404	Heiden BT, Mitchell JD, Rome E, Puri V, Meyers BF, Chang SH, et al. Cost-Effectiveness Analysis of Robotic-assisted Lobectomy for Non-Small Cell Lung Cancer. ANNALS OF THORACIC SURGERY. 2022;114(1):265-72. doi: 10.1016/j.athoracsur.2021.06.090. PubMed PMID: WOS:000833427100067.	The title or abstract does not match the our study
405	Hendriksen BS, Hollenbeak CS, Taylor MD, Reed MF. Minimally Invasive Lobectomy Modality and Other Predictors of Conversion to Thoracotomy. Innovations (Philadelphia, Pa). 2019;14(4):342-52. Epub 2019/05/18. doi: 10.1177/1556984519849037. PubMed PMID: 31099278.	The title or abstract does not match the our study
406	Hennon M, Sahai RK, Yendamuri S, Tan W, Demmy TL, Nwogu C. Safety of Thoracoscopic Lobectomy in Locally Advanced Lung Cancer. Annals of surgical oncology. 2011;18(13):3732-6. doi: 10.1245/s10434-011-1834-9. PubMed PMID: WOS:000297358900032.	The title or abstract does not match the our study
407	Hennon MW, DeGraaff LH, Groman A, Demmy TL, Yendamuri S. The association of nodal upstaging with surgical approach and its impact on long-term survival after resection of non-small-cell lung cancer. EUROPEAN JOURNAL OF CARDIO-THORACIC SURGERY. 2020;57(5):888-95. doi: 10.1093/ejcts/ezz320. PubMed PMID: WOS:000537384900010.	The title or abstract does not match the our study
408	Hennon MW, Dexter EU, Huang M, Kane J, Nwogu C, Picone A, et al. Does Thoracoscopic Surgery Decrease the Morbidity of Combined Lung and Chest Wall Resection? ANNALS OF THORACIC SURGERY. 2015;99(6):1929-35. doi: 10.1016/j.athoracsur.2015.02.038. PubMed PMID: WOS:000357521600021.	The title or abstract does not match the our study
409	Hennon MW, Kumar A, Devisetty H, D'Amico T, Demmy TL, Groman A, et al. Minimally Invasive Approaches Do Not Compromise Outcomes for Pneumonectomy: A Comparison Using the National Cancer Database. JOURNAL OF THORACIC ONCOLOGY. 2019;14(1):107-14. doi: 10.1016/j.jtho.2018.09.024. PubMed PMID: WOS:000454018600024.	The title or abstract does not match the our study
410	Hernandez-Arenas LA, Lin L, Purmessur RD, Zhou YM, Jiang GN, Zhu YM. Uniportal video-assisted thoracoscopic early learning curve for major lung resections in a high volume training center. Journal of thoracic disease. 2018;10:S3670-S7. doi: 10.21037/jtd.2018.04.16. PubMed PMID: WOS:000450007700005.	The title or abstract does not match the our study
411	Hernandez-Arenas LA, Lin L, Yang Y, Liu M, Guido W, Gonzalez-Rivas D, et al. Initial experience in uniportal subxiphoid video-assisted thoracoscopic surgery for major lung resections. EUROPEAN JOURNAL OF CARDIO-THORACIC SURGERY. 2016;50(6):1060-6. doi: 10.1093/ejcts/ezw189. PubMed PMID: WOS:000392938200009.	The title or abstract does not match the our study
412	Hernandez-Arenas LA, Purmessur RD, Gonzalez-Rivas D. Uniportal video-assisted thoracoscopic segmentectomy. Journal of thoracic disease. 2018;10:S1205-S14. doi: 10.21037/jtd.2018.02.47. PubMed PMID: WOS:000431689200011.	The title or abstract does not match the our study
413	Herrera LJ, Schumacher LY, Hartwig MG, Bakhos CT, Reddy RM, Vallières E, et al. Pulmonary Open, Robotic, and Thoracoscopic Lobectomy study: Outcomes and risk factors of conversion during minimally invasive lobectomy. JOURNAL OF THORACIC AND CARDIOVASCULAR SURGERY. 2023;166(1):251-+. doi: 10.1016/j.jtcvs.2022.10.050. PubMed PMID: WOS:001023521100001.	The title or abstract does not match the our study
414	Herrera LJ, Schumacher LY, Hartwig MG, Bakhos CT, Reddy RM, Vallières E, et al. Pulmonary Open, Robotic, and Thoracoscopic Lobectomy study: Outcomes and risk factors of conversion during minimally invasive lobectomy. The Journal of thoracic and cardiovascular surgery. 2023;166(1):251-62.e3. Epub 2022/12/13. doi: 10.1016/j.jtcvs.2022.10.050. PubMed PMID: 36509569.	The title or abstract does not match the our study
415	Higashiyama M, Tokunaga T, Nakagiri T, Ishida D, Kuno H, Okami J. Pulmonary metastasectomy: outcomes and issues according to the type of surgical resection. General thoracic and cardiovascular surgery. 2015;63(6):320-30. Epub 2015/04/04. doi: 10.1007/s11748-015-0544-9. PubMed PMID: 25836329.	The title or abstract does not match the our study
416	Higashiyama M, Tokunaga T, Nakagiri T, Ishida D, Kuno H, Okami J. Pulmonary metastasectomy: outcomes and issues according to the type of surgical resection. General thoracic and cardiovascular surgery. 2015;63(6):320-30. Epub 2015/04/04. doi: 10.1007/s11748-015-0544-9. PubMed PMID: 25836329.	The title or abstract does not match the our study
417	Higuchi M, Yaginuma H, Yonechi A, Kanno R, Ohishi A, Suzuki H, et al. Long-term outcomes after video-assisted thoracic surgery (VATS) lobectomy versus lobectomy via open thoracotomy for clinical stage IA non-small cell lung cancer. Journal of cardiothoracic surgery. 2014;9. doi: 10.1186/1749-8090-9-88. PubMed PMID: WOS:000338574100001.	The title or abstract does not match the our study
418	Higuchi M, Yaginuma H, Yonechi A, Kanno R, Ohishi A, Suzuki H, et al. Long-term outcomes after video-assisted thoracic surgery (VATS) lobectomy versus lobectomy via open thoracotomy for clinical stage IA non-small cell lung cancer. Journal of cardiothoracic surgery. 2014;9. doi: 10.1186/1749-8090-9-88. PubMed PMID: WOS:000338574100001.	The title or abstract does not match the our study
419	Hino H, Murakawa T, Ichinose J, Nagayama K, Nitadori J, Anraku M, et al. Results of Lung Cancer Surgery for Octogenarians. Annals of thoracic and cardiovascular surgery : official journal of the Association of Thoracic and Cardiovascular Surgeons of Asia. 2015;21(3):209-16. Epub 2015/03/06. doi: 10.5761/atcs.oa.14-00160. PubMed PMID: 25740447; PubMed Central PMCID: PMCPMC4989965.	The title or abstract does not match the our study
420	Hino H, Murakawa T, Ichinose J, Nagayama K, Nitadori J, Anraku M, et al. Results of Lung Cancer Surgery for Octogenarians. Annals of thoracic and cardiovascular surgery : official journal of the Association of Thoracic and Cardiovascular Surgeons of Asia. 2015;21(3):209-16. Epub 2015/03/06. doi: 10.5761/atcs.oa.14-00160. PubMed PMID: 25740447; PubMed Central PMCID: PMCPMC4989965.	The title or abstract does not match the our study
421	Hirai K, Takeuchi S, Usuda J. Single-port video-assisted thoracic surgery for early lung cancer: initial experience in Japan. Journal of thoracic disease. 2016;8:S344-S50. doi: 10.3978/j.issn.2072-1439.2016.02.26. PubMed PMID: WOS:000372341600017.	The title or abstract does not match the our study
422	Hirai K, Takeuchi S, Usuda J. Single-port video-assisted thoracic surgery for early lung cancer: initial experience in Japan. Journal of thoracic disease. 2016;8:S344-S50. doi: 10.3978/j.issn.2072-1439.2016.02.26. PubMed PMID: WOS:000372341600017.	The title or abstract does not match the our study
423	Hirai K, Usuda J. [Perspective of Uniportal Video-assisted Thoracic Surgery for Early Lung Cancer in Japan]. Kyobu geka The Japanese journal of thoracic surgery. 2020;73(4):286-91. Epub 2020/05/13. PubMed PMID: 32393689.	The title or abstract does not match the our study
424	Hirai K, Usuda J. Uniportal video-assisted thoracic surgery reduced the occurrence of post-thoracotomy pain syndrome after lobectomy for lung cancer. Journal of thoracic disease. 2019;11(9):3896-902. doi: 10.21037/jtd.2019.09.07. PubMed PMID: WOS:000488296000030.	The title or abstract does not match the our study
425	Hirai K, Usuda J. Uniportal video-assisted thoracic surgery reduced the occurrence of post-thoracotomy pain syndrome after lobectomy for lung cancer. Journal of thoracic disease. 2019;11(9):3896-902. doi: 10.21037/jtd.2019.09.07. PubMed PMID: WOS:000488296000030.	The title or abstract does not match the our study
426	Hireche K, Canaud L, Lounes Y, Aouinti S, Molinari N, Alric P. Thoracoscopic Versus Open Lobectomy After Induction Therapy for Nonsmall Cell Lung Cancer: New Study Results and Meta-analysis. JOURNAL OF SURGICAL RESEARCH. 2022;276:416-32. doi: 10.1016/j.jss.2022.04.002. PubMed PMID: WOS:000861562600001.	The title or abstract does not match the our study
427	Hireche K, Moqaddam M, Lonjon N, Marty-Ané C, Solovei L, Ozdemir BA, et al. Combined video-assisted thoracoscopy surgery and posterior midline incision for en bloc resection of non-small-cell lung cancer invading the spine. Interactive cardiovascular and thoracic surgery. 2022;34(1):74-80. Epub 2022/01/10. doi: 10.1093/icvts/ivab215. PubMed PMID: 34999810; PubMed Central PMCID: PMCPMC8932506.	The title or abstract does not match the our study
428	Hirschburger M, Sauer S, Schwandner T, Schief W, Kuchenbuch T, Zoerb C, et al. Extratumoral spiral fixed wire marking of small pulmonary nodules for thoracoscopic resection. The Thoracic and cardiovascular surgeon. 2008;56(2):106-9. Epub 2008/02/19. doi: 10.1055/s-2007-989398. PubMed PMID: 18278687.	The title or abstract does not match the our study
429	Hoeffkes D, Welcker K, Hendrix H, Kamlak V, Prisadov G, Noack F, et al. Health-Related Quality of Life in Patients with Non-Small Cell Lung Cancer before and after Surgery - a Comparison between Thoracotomy and Video-Assisted Thoracoscopic Surgery. Zentralblatt fur Chirurgie. 2020;145(06):574-80. doi: 10.1055/a-1039-1694. PubMed PMID: WOS:000594681600030.	The title or abstract does not match the our study
430	Hoeffkes D, Welcker K, Hendrix H, Kamlak V, Prisadov G, Noack F, et al. Health-Related Quality of Life in Patients with Non-Small Cell Lung Cancer before and after Surgery - a Comparison between Thoracotomy and Video-Assisted Thoracoscopic Surgery. Zentralblatt fur Chirurgie. 2020;145(06):574-80. doi: 10.1055/a-1039-1694. PubMed PMID: WOS:000594681600030.	The title or abstract does not match the our study
431	Holbek BL, Petersen RH, Kehlet H, Hansen HJ. Fast-track video-assisted thoracoscopic surgery: future challenges. SCANDINAVIAN CARDIOVASCULAR JOURNAL. 2016;50(2):78-82. doi: 10.3109/14017431.2015.1114665. PubMed PMID: WOS:000371346800002.	The title or abstract does not match the our study
432	Holleran TJ, Napolitano MA, Crowder HR, Sparks AD, Antevil JL, Trachiotis GD. Clinical Outcomes and Technical Approach of Thymectomy in the Veterans Health Administration. ANNALS OF THORACIC SURGERY. 2022;113(5):1648-55. doi: 10.1016/j.athoracsur.2021.05.020. PubMed PMID: WOS:000819950400047.	The title or abstract does not match the our study
433	Hopkins KG, Ferson PF, Shende MR, Christie NA, Schuchert MJ, Pennathur A. Prospective study of quality of life after lung cancer resection. Annals of translational medicine. 2017;5(10). doi: 10.21037/atm.2017.04.34. PubMed PMID: WOS:000408642600002.	The title or abstract does not match the our study
434	Howington JA, Gunnarsson CL, Maddaus MA, McKenna RJ, Meyers BF, Miller D, et al. In-hospital Clinical and Economic Consequences of Pulmonary Wedge Resections for Cancer Using Video-Assisted Thoracoscopic Techniques vs Traditional Open Resections. Chest. 2012;141(2):429-35. doi: 10.1378/chest.10-3013. PubMed PMID: WOS:000299917900021.	The title or abstract does not match the our study
435	Howington JA, Gunnarsson CL, Maddaus MA, McKenna RJ, Meyers BF, Miller D, et al. In-hospital clinical and economic consequences of pulmonary wedge resections for cancer using video-assisted thoracoscopic techniques vs traditional open resections: a retrospective database analysis. Chest. 2012;141(2):429-35. Epub 2011/07/23. doi: 10.1378/chest.10-3013. PubMed PMID: 21778260.	The title or abstract does not match the our study
436	Hristov B, Eguchi T, Bains S, Dycoco J, Tan KS, Isbell JM, et al. Minimally Invasive Lobectomy Is Associated With Lower Noncancer-specific Mortality in Elderly Patients: A Propensity Score Matched Competing Risks Analysis. Annals of surgery. 2019;270(6):1161-9. Epub 2018/04/20. doi: 10.1097/sla.0000000000002772. PubMed PMID: 29672399; PubMed Central PMCID: PMCPMC7421837.	The title or abstract does not match the our study
437	Hsieh MJ, Yen C, Wu YC, Yeh CJ, Liu CY, Liu CC, et al. Feasibility of Subxiphoid Anatomic Pulmonary Lobectomy in a Canine Model. Surgical innovation. 2016;23(3):229-34. doi: 10.1177/1553350615615441. PubMed PMID: WOS:000380911900002.	The title or abstract does not match the our study
438	Hsu HH, Shen CH, Tsai WC, Ko KH, Lee SC, Chang H, et al. Localization of nonpalpable pulmonary nodules using CT-guided needle puncture. World journal of surgical oncology. 2015;13. doi: 10.1186/s12957-015-0664-9. PubMed PMID: WOS:000359423200002.	The title or abstract does not match the our study
439	Hsu HH, Shen CH, Tsai WC, Ko KH, Lee SC, Chang H, et al. Localization of nonpalpable pulmonary nodules using CT-guided needle puncture. World journal of surgical oncology. 2015;13. doi: 10.1186/s12957-015-0664-9. PubMed PMID: WOS:000359423200002.	The title or abstract does not match the our study
440	Hu J, Chen Y, Dai J, Zhu X, Gonzalez-Rivas D, Jiang G, et al. Perioperative outcomes of robot-assisted vs video-assisted and traditional open thoracic surgery for lung cancer: A systematic review and network meta-analysis. The international journal of medical robotics + computer assisted surgery : MRCAS. 2020;16(5):1-14. Epub 2020/05/14. doi: 10.1002/rcs.2123. PubMed PMID: 32400946.	The title or abstract does not match the our study
441	Hu JJ, Chen Y, Dai J, Zhu XS, Gonzalez-Rivas D, Jiang GN, et al. Perioperative outcomes of robot-assisted vs video-assisted and traditional open thoracic surgery for lung cancer: A systematic review and network meta-analysis. INTERNATIONAL JOURNAL OF MEDICAL ROBOTICS AND COMPUTER ASSISTED SURGERY. 2020;16(5). doi: 10.1002/rcs.2123. PubMed PMID: WOS:000541724400001.	The title or abstract does not match the our study
442	Hu L, Gao J, Chen C, Zhi X, Liu H, Hong N. Comparison between the application of microcoil and hookwire for localizing pulmonary nodules. European radiology. 2019;29(8):4036-43. Epub 2019/01/12. doi: 10.1007/s00330-018-5939-4. PubMed PMID: 30631924.	The title or abstract does not match the our study
443	Hu X, Wang M. Efficacy and Safety of Robot-assisted Thoracic Surgery (RATS) Compare with Video-assisted Thoracoscopic Surgery (VATS) for Lung Lobectomy in Patients with Non-small Cell Lung Cancer. Combinatorial chemistry & high throughput screening. 2019;22(3):169-78. doi: 10.2174/1386207322666190411113040. PubMed PMID: WOS:000476705900004.	The title or abstract does not match the our study
444	Huang HB, Ge MJ. The Effects of Different Surgical Approaches on the Perioperative Level of Circulating Tumor Cells in Patients with Non-Small Cell Lung Cancer. THORACIC AND CARDIOVASCULAR SURGEON. 2016;64(6):515-9. doi: 10.1055/s-0035-1552925. PubMed PMID: WOS:000384412600009.	The title or abstract does not match the our study
445	Hurley PD, Fabbri G, Berjaoui N, Patel AJ, Lampridis S, Routledge T, et al. Lymph node dissection in lung cancer surgery: a comparison between robot-assisted vs. video-assisted thoracoscopic approach. Frontiers in surgery. 2024;11. doi: 10.3389/fsurg.2024.1395884. PubMed PMID: WOS:001258016000001.	The title or abstract does not match the our study
446	Hvas AM, Vad H, Pedersen S, Licht PB, Nybo M, Hornbech K, et al. Platelet function in lung cancer patients undergoing lobectomy. SCANDINAVIAN JOURNAL OF CLINICAL & LABORATORY INVESTIGATION. 2019;79(7):513-8. doi: 10.1080/00365513.2019.1663555. PubMed PMID: WOS:000485374900001.	The title or abstract does not match the our study
447	Ichikawa T, Yokoba M, Horimizu Y, Yamaguchi S, Kawakami A, Oikawa S, et al. Recovery of respiratory muscle strength, physical function, and dyspnoea after lobectomy in lung cancer patients undergoing pulmonary rehabilitation: A retrospective study. European journal of cancer care. 2022;31(6). doi: 10.1111/ecc.13663. PubMed PMID: WOS:000827309600001.	The title or abstract does not match the our study
448	Ichimura H, Kobayashi K, Gosho M, Nakaoka K, Yanagihara T, Saeki Y, et al. Comparison of Postoperative Quality of Life and Pain with and without a Metal Rib Spreader in Patients Undergoing Lobectomy through Axillary Mini-Thoracotomy for Stage I Lung Cancer. ANNALS OF THORACIC AND CARDIOVASCULAR SURGERY. 2022;28(2):129-37. doi: 10.5761/atcs.oa.21-00148. PubMed PMID: WOS:000786684200001.	The title or abstract does not match the our study
449	Ichinose J, Hashimoto K, Matsuura Y, Nakao M, Okumura S, Mun M. Initial perioperative outcomes of robot-assisted thoracoscopic lobectomy using a confronting setting. Surgery today. 2023;53(9):1073-80. Epub 2023/02/25. doi: 10.1007/s00595-023-02665-1. PubMed PMID: 36828911.	The title or abstract does not match the our study
450	Ichinose J, Hashimoto K, Matsuura Y, Nakao M, Okumura S, Mun M. Initial perioperative outcomes of robot-assisted thoracoscopic lobectomy using a confronting setting. Surgery today. 2023;53(9):1073-80. Epub 2023/02/25. doi: 10.1007/s00595-023-02665-1. PubMed PMID: 36828911.	The title or abstract does not match the our study
451	Ichinose J, Kohno T, Fujimori S. [Video-assisted thoracic surgery for metachronous lung cancer]. Kyobu geka The Japanese journal of thoracic surgery. 2010;63(11):969-72. Epub 2010/10/20. PubMed PMID: 20954352.	The title or abstract does not match the our study
452	Igai H, Matsuura N, Kamiyoshihara M. Uniportal anterior segmentectomy (S3) of the left upper lobe. Multimedia manual of cardiothoracic surgery : MMCTS. 2020;2020. Epub 2020/09/11. doi: 10.1510/mmcts.2020.045. PubMed PMID: 32910563.	The title or abstract does not match the our study
453	Igai H, Takahashi M, Ohata K, Yamashina A, Matsuoka T, Kameyama K, et al. Surgical treatment for non-small cell lung cancer in octogenarians--the usefulness of video-assisted thoracic surgery. Interactive cardiovascular and thoracic surgery. 2009;9(2):274-7. Epub 2009/05/09. doi: 10.1510/icvts.2008.199455. PubMed PMID: 19423508.	The title or abstract does not match the our study
454	Iguchi T, Hiraki T, Gobara H, Fujiwara H, Matsui Y, Sugimoto S, et al. Simultaneous Multiple Preoperative Localizations of Small Pulmonary Lesions Using a Short Hook Wire and Suture System. Cardiovascular and interventional radiology. 2015;38(4):971-6. doi: 10.1007/s00270-014-1028-5. PubMed PMID: WOS:000358177900023.	The title or abstract does not match the our study
455	Iijima Y, Ishikawa M, Iwai S, Yamagata A, Motono N, Yamagishi S, et al. Congenital partial pericardial defect discovered incidentally during surgery for lung cancer: a case report and literature review. BMC surgery. 2021;21(1). doi: 10.1186/s12893-021-01453-3. PubMed PMID: WOS:000736774400003.	The title or abstract does not match the our study
456	Ikeda N, Endo S, Fukuchi E, Nakajima J, Yokoi K, Chida M, et al. Current status of surgery for clinical stage IA lung cancer in Japan: analysis of the national clinical database. Surgery today. 2020;50(12):1644-51. doi: 10.1007/s00595-020-02063-x. PubMed PMID: WOS:000545549100002.	The title or abstract does not match the our study
457	Ikeda N, Endo S, Fukuchi E, Nakajima J, Yokoi K, Chida M, et al. Current status of surgery for clinical stage IA lung cancer in Japan: analysis of the national clinical database. Surgery today. 2020;50(12):1644-51. doi: 10.1007/s00595-020-02063-x. PubMed PMID: WOS:000545549100002.	The title or abstract does not match the our study
458	Ikeda N. Updates on Minimally Invasive Surgery in Non-Small Cell Lung Cancer. Current treatment options in oncology. 2019;20(2). doi: 10.1007/s11864-019-0614-9. PubMed PMID: WOS:000458417300005.	The title or abstract does not match the our study
459	Ikeda N. Updates on Minimally Invasive Surgery in Non-Small Cell Lung Cancer. Current treatment options in oncology. 2019;20(2):16. Epub 2019/02/12. doi: 10.1007/s11864-019-0614-9. PubMed PMID: 30741372.	The title or abstract does not match the our study
460	Imai T, Weksler B. Commentary: Open or VATS? Roll up your sleeve. The Journal of thoracic and cardiovascular surgery. 2021;161(2):414-5. Epub 2020/06/02. doi: 10.1016/j.jtcvs.2020.03.109. PubMed PMID: 32475499.	The title or abstract does not match the our study
461	Imai T, Weksler B. Commentary: Open or VATS? Roll up your sleeve. The Journal of thoracic and cardiovascular surgery. 2021;161(2):414-5. Epub 2020/06/02. doi: 10.1016/j.jtcvs.2020.03.109. PubMed PMID: 32475499.	The title or abstract does not match the our study
462	Imperatori A, Grande A, Castiglioni M, Gasperini L, Faini A, Spampatti S, et al. Chest pain control with kinesiology taping after lobectomy for lung cancer: initial results of a randomized placebo-controlled study. Interactive cardiovascular and thoracic surgery. 2016;23(2):223-30. doi: 10.1093/icvts/ivw110. PubMed PMID: WOS:000383248800008.	The title or abstract does not match the our study
463	Imperatori A, Nardecchia E, Cattoni M, Mohamed S, Di Natale D, Righi I, et al. Perioperative identifications of non-palpable pulmonary nodules: a narrative review. Journal of thoracic disease. 2021;13(4):2524-31. doi: 10.21037/jtd-20-1712. PubMed PMID: WOS:000667497200010.	The title or abstract does not match the our study
464	Inada K, Shirakusa T, Yoshinaga Y, Yoneda S, Shiraishi T, Okabayashi K, et al. The role of video-assisted thoracic surgery for the treatment of lung cancer: lung lobectomy by thoracoscopy versus the standard thoracotomy approach. International surgery. 2000;85(1):6-12. Epub 2000/05/19. PubMed PMID: 10817423.	The title or abstract does not match the our study
465	Inaoka M, Obama T, Kawaharada N. [Video-assisted minithoracotomy versus conventional posterolateral thoracotomy for performing lobectomy of lung carcinomas]. Kyobu geka The Japanese journal of thoracic surgery. 2000;53(1):18-21. Epub 2000/01/20. PubMed PMID: 10639787.	The title or abstract does not match the our study
466	Infante MV, Benato C, Silva R, Rocco G, Bertani A, Bertolaccini L, et al. What counts more: the patient, the surgical technique, or the hospital? A multivariable analysis of factors affecting perioperative complications of pulmonary lobectomy by video-assisted thoracoscopic surgery from a large nationwide registry. EUROPEAN JOURNAL OF CARDIO-THORACIC SURGERY. 2019;56(6):1097-103. doi: 10.1093/ejc…	The title or abstract does not match the our study
467	Isaka T, Ito H, Yokose T, Kondo T, Nagata M, Nishii T, et al. Prediction of lung tumor palpability using high-resolution computed tomography. Asian cardiovascular & thoracic annals. 2016;24(1):23-9. Epub 2015/11/07. doi: 10.1177/0218492315615480. PubMed PMID: 26542781.	The title or abstract does not match the our study
468	Isaka T, Ito H, Yokose T, Saito H, Narimatsu H, Adachi H, et al. Long-term changes in psoas muscle mass after lobectomy and segmentectomy for early-stage lung cancer. JOURNAL OF CACHEXIA SARCOPENIA AND MUSCLE. 2023;14(6):2540-9. doi: 10.1002/jcsm.13328. PubMed PMID: WOS:001077870900001.	The title or abstract does not match the our study
469	Ishikawa Y, Yamada T, Ueda M, Nagai S, Miyamoto Y. Iatrogenic bronchial injury findings during video-assisted thoracoscopic surgery. General thoracic and cardiovascular surgery. 2021;69(2):388-90. doi: 10.1007/s11748-020-01468-2. PubMed PMID: WOS:000564993100001.	The title or abstract does not match the our study
470	Ishikawa Y, Yamada T, Ueda M, Nagai S, Miyamoto Y. Iatrogenic bronchial injury findings during video-assisted thoracoscopic surgery. General thoracic and cardiovascular surgery. 2021;69(2):388-90. doi: 10.1007/s11748-020-01468-2. PubMed PMID: WOS:000564993100001.	The title or abstract does not match the our study
471	Ismail M, Nachira D, Swierzy M, Ferretti GM, Englisch JP, Saidy RRO, et al. Lymph node upstaging for non-small cell lung cancer after uniportal video-assisted thoracoscopy. Journal of thoracic disease. 2018;10:S3648-S54. doi: 10.21037/jtd.2018.06.70. PubMed PMID: WOS:000450007700002.	The title or abstract does not match the our study
472	Iwasaki A, Shirakusa T, Hamada T, Inutsuka K, Maekawa T, Yoshinaga Y, et al. Less vigorous surgery for second primary lung cancer. The Thoracic and cardiovascular surgeon. 2006;54(5):337-40. Epub 2006/08/12. doi: 10.1055/s-2006-923930. PubMed PMID: 16902883.	The title or abstract does not match the our study
473	Iwasaki A, Shirakusa T, Shiraishi T, Yamamoto S. Results of video-assisted thoracic surgery for stage I/II non-small cell lung cancer. European journal of cardio-thoracic surgery : official journal of the European Association for Cardio-thoracic Surgery. 2004;26(1):158-64. Epub 2004/06/18. doi: 10.1016/j.ejcts.2004.02.033. PubMed PMID: 15200996.	The title or abstract does not match the our study
474	Iwasaki A, Yamamoto S, Shiraishi T, Shirakusa T. How much skill should we need for a VATS lobectomy in stage I lung cancer? An evaluation of surgeon groups. International surgery. 2008;93(3):169-74. Epub 2008/10/03. PubMed PMID: 18828273.	The title or abstract does not match the our study
475	Iwata H, Shirahashi K, Yamamoto H, Marui T, Matsumoto S, Mizuno Y, et al. Propensity score-matching analysis of hybrid video-assisted thoracoscopic surgery and thoracoscopic lobectomy for clinical stage I lung cancer<SUP>aEuro</SUP>. EUROPEAN JOURNAL OF CARDIO-THORACIC SURGERY. 2016;49(4):1063-7. doi: 10.1093/ejcts/ezv296. PubMed PMID: WOS:000374290000014.	The title or abstract does not match the our study
476	Iwata T, Inoue K, Nishiyama N, Nagano K, Izumi N, Mizuguchi S, et al. Lung cancer surgery in nonagenarians. Annals of thoracic and cardiovascular surgery : official journal of the Association of Thoracic and Cardiovascular Surgeons of Asia. 2008;14(5):314-8. Epub 2008/11/08. PubMed PMID: 18989248.	The title or abstract does not match the our study
477	Iyoda A, Fujisawa T, Moriya Y. [Diagnosis and surgical treatment for small-sized peripheral lung cancer]. Kyobu geka The Japanese journal of thoracic surgery. 2004;57(1):4-8. Epub 2004/01/22. PubMed PMID: 14733091.	The title or abstract does not match the our study
478	Izumo T, Terada Y, Inomata M, Kuse N, Awano N, Tone M, et al. Impact of preoperative pathological confirmation on surgical and postoperative outcomes of lung resection for early stage lung cancer. Advances in respiratory medicine. 2019;87(4):203-8. Epub 2019/09/03. doi: 10.5603/ARM.a2019.0034. PubMed PMID: 31476007.	The title or abstract does not match the our study
479	Jalil RA, Dabous A, Khamees A, Alzu'bi AY, Al-Majali J. Presentation and management of delayed bronchopleural fistula after pulmonary lobectomy: a case report. Journal of cardiothoracic surgery. 2024;19(1). doi: 10.1186/s13019-024-02795-8. PubMed PMID: WOS:001236571000001.	The title or abstract does not match the our study
480	Jancovici R, Lang-Lazdunski L, Pons F, Cador L, Dujon A, Dahan M, et al. Complications of video-assisted thoracic surgery: a five-year experience. The Annals of thoracic surgery. 1996;61(2):533-7. Epub 1996/02/01. doi: 10.1016/0003-4975(95)01060-2. PubMed PMID: 8572762.	The title or abstract does not match the our study
481	Jankulov A, Uchikov A, Paskalev G, Mourdjav K, Prisadov G, Hristov G, et al. [The role of video-assisted thorascopy in determination of surgical behaviour in patients with non-small cell lung cancer and pleural effusion]. Khirurgiia. 2009;(2-3):41-4. Epub 2009/01/01. PubMed PMID: 20506791.	The title or abstract does not match the our study
482	Jaradeh M, Curran B, Poulikidis K, Rodrigues A, Jeske W, Abdelsattar ZM, et al. Inflammatory cytokines in robot-assisted thoracic surgery versus video-assisted thoracic surgery. Journal of thoracic disease. 2022;14(6):2000-10. doi: 10.21037/jtd-21-1820. PubMed PMID: WOS:000798767300001.	The title or abstract does not match the our study
483	Jaradeh M, Curran B, Poulikidis K, Rodrigues A, Jeske W, Abdelsattar ZM, et al. Inflammatory cytokines in robot-assisted thoracic surgery versus video-assisted thoracic surgery. Journal of thoracic disease. 2022;14(6):2000-10. doi: 10.21037/jtd-21-1820. PubMed PMID: WOS:000798767300001.	The title or abstract does not match the our study
484	Jegatheeswaran S, Satyadas T, Sheen AJ, Treasure T, Siriwardena AK. Thoracic surgical management of colorectal lung metastases: a questionnaire survey of members of the Society for Cardiothoracic Surgery in Great Britain and Ireland. Annals of the Royal College of Surgeons of England. 2013;95(2):140-3. doi: 10.1308/003588413X13511609956336. PubMed PMID: WOS:000316593600014.	The title or abstract does not match the our study
485	Jegatheeswaran S, Satyadas T, Sheen AJ, Treasure T, Siriwardena AK. Thoracic surgical management of colorectal lung metastases: a questionnaire survey of members of the Society for Cardiothoracic Surgery in Great Britain and Ireland. Annals of the Royal College of Surgeons of England. 2013;95(2):140-3. doi: 10.1308/003588413X13511609956336. PubMed PMID: WOS:000316593600014.	The title or abstract does not match the our study
486	Jensen K, Petersen RH, Hansen HJ, Walker W, Pedersen JH, Konge L. A novel assessment tool for evaluating competence in video-assisted thoracoscopic surgery lobectomy. SURGICAL ENDOSCOPY AND OTHER INTERVENTIONAL TECHNIQUES. 2018;32(10):4173-82. doi: 10.1007/s00464-018-6162-8. PubMed PMID: WOS:000444140200016.	The title or abstract does not match the our study
487	Jeon HW, Kim YD, Moon YK, Wang YP. Single incision thoracoscopic right upper lobectomy with systematic lymph node dissection. Journal of cardiothoracic surgery. 2014;9. doi: 10.1186/1749-8090-9-66. PubMed PMID: WOS:000335463400001.	The title or abstract does not match the our study
488	Jeon JH, Kang CH, Kim HS, Seong YW, Park IK, Kim YT, et al. Video-assisted thoracoscopic lobectomy in non-small-cell lung cancer patients with chronic obstructive pulmonary disease is associated with lower pulmonary complications than open lobectomy: a propensity score-matched analysis. EUROPEAN JOURNAL OF CARDIO-THORACIC SURGERY. 2014;45(4):640-5. doi: 10.1093/ejcts/ezt460. PubMed PMID: WOS:0003…	The title or abstract does not match the our study
489	Jeon JH, Kang CH, Kim HS, Seong YW, Park IK, Kim YT, et al. Video-assisted thoracoscopic lobectomy in non-small-cell lung cancer patients with chronic obstructive pulmonary disease is associated with lower pulmonary complications than open lobectomy: a propensity score-matched analysis. EUROPEAN JOURNAL OF CARDIO-THORACIC SURGERY. 2014;45(4):640-5. doi: 10.1093/ejcts/ezt460. PubMed PMID: WOS:0003…	The title or abstract does not match the our study
490	Jeon YJ, Choi YS, Cho JH, Kim HK, Kim J, Zo JI, et al. Thoracoscopic Vs Open Surgery Following Neoadjuvant Chemoradiation for Clinical N2 Lung Cancer. Seminars in thoracic and cardiovascular surgery. 2022;34(1):300-8. Epub 2021/01/15. doi: 10.1053/j.semtcvs.2021.01.002. PubMed PMID: 33444764.	The title or abstract does not match the our study
491	Jeon YJ, Choi YS, Cho JH, Kim HK, Kim J, Zo JI, et al. Thoracoscopic Vs Open Surgery Following Neoadjuvant Chemoradiation for Clinical N2 Lung Cancer. Seminars in thoracic and cardiovascular surgery. 2022;34(1):300-8. Epub 2021/01/15. doi: 10.1053/j.semtcvs.2021.01.002. PubMed PMID: 33444764.	The title or abstract does not match the our study
492	Jeong JH, Park H, Choi CM, Oh JH, Lee GD, Kim DK, et al. Preoperative electromagnetic navigation bronchoscopy-guided one-stage multiple-dye localization for resection of subsolid nodules: A single-center pilot study. Thoracic cancer. 2022;13(3):466-73. doi: 10.1111/1759-7714.14283. PubMed PMID: WOS:000733713900001.	The title or abstract does not match the our study
493	Jeong JH, Yoo WG. Effects of pulmonary rehabilitation education for caregivers on pulmonary function and pain in patients with lung cancer following lung resection. Journal of physical therapy science. 2015;27(2):489-90. doi: 10.1589/jpts.27.489. PubMed PMID: WOS:000349378100041.	The title or abstract does not match the our study
494	Jheon S, Yang HC, Cho S. Video-assisted thoracic surgery for lung cancer. General thoracic and cardiovascular surgery. 2012;60(5):255-60. Epub 2012/03/29. doi: 10.1007/s11748-011-0898-6. PubMed PMID: 22453533.	The title or abstract does not match the our study
495	Jiang Y, Su ZX, Liang HR, Liu J, Liang WH, He JX. Video-assisted thoracoscopy for lung cancer: who is the future of thoracic surgery? Journal of thoracic disease. 2020;12(8):4427-33. doi: 10.21037/jtd-20-1116. PubMed PMID: WOS:000564167500008.	The title or abstract does not match the our study
496	Jiao P, Wu QJ, Sun YG, Ma C, Tian WX, Yu HB, et al. Comparative study of three-dimensional versus two-dimensional video-assisted thoracoscopic two-port lobectomy. Thoracic cancer. 2017;8(1):3-7. doi: 10.1111/1759-7714.12387. PubMed PMID: WOS:000392923300001.	The title or abstract does not match the our study
497	Jin JY, Du XS, Min S, Liu L. Comparison of Chronic Postsurgical Pain Between Single-Port and Multi-Port Video-Assisted Thoracoscopic Pulmonary Resection: A Prospective Study. THORACIC AND CARDIOVASCULAR SURGEON. 2022;70(05):430-8. doi: 10.1055/s-0042-1744546. PubMed PMID: WOS:000783929000002.	The title or abstract does not match the our study
498	Jo MS, Kim DY, Jeong JY, Lee GD. Robotic sleeve lobectomy with four arms for lung cancer centrally located in the right lower lobe: a case report. Journal of cardiothoracic surgery. 2017;12. doi: 10.1186/s13019-017-0675-4. PubMed PMID: WOS:000416912800003.	The title or abstract does not match the our study
499	Jung HS, Kim HR, Choi SH, Kim YH, Kim DK, Park SI. Clinical feasibility and efficacy of video-assisted thoracic surgery (VATS) anatomical resection in patients with central lung cancer: a comparison with thoracotomy. Journal of thoracic disease. 2015;7(10):1774-9. doi: 10.3978/j.issn.2072-1439.2015.10.32. PubMed PMID: WOS:000366486700044.	The title or abstract does not match the our study
500	Kaga K, Hida Y, Nakada-Kubota R, Ohtaka K, Muto J, Ishikawa K, et al. Reduced port video-assisted thoracoscopic surgery using a needle scope for lung and mediastinal lesions. Interactive cardiovascular and thoracic surgery. 2013;17(2):268-72. doi: 10.1093/icvts/ivt194. PubMed PMID: WOS:000322343200014.	The title or abstract does not match the our study
501	Kagimoto A, Ishida M, Mimura T. Utility of 4 K three-dimensional endoscopic system in performing video-assisted thoracoscopic surgery lobectomy: initial results of the first year after installation. General thoracic and cardiovascular surgery. 2024;72(8):535-41. doi: 10.1007/s11748-023-02004-8. PubMed PMID: WOS:001139304500001.	The title or abstract does not match the our study
502	Kakuturu J, Toker A. Hidden usual suspects of video-assisted thoracoscopic surgery lobectomy. European journal of cardio-thoracic surgery : official journal of the European Association for Cardio-thoracic Surgery. 2022;62(3). Epub 2022/06/01. doi: 10.1093/ejcts/ezac320. PubMed PMID: 35640106.	The title or abstract does not match the our study
503	Kamel MK, Nasar A, Stiles BM, Altorki NK, Port JL. Video-Assisted Thoracoscopic Lobectomy Is the Preferred Approach Following Induction Chemotherapy. JOURNAL OF LAPAROENDOSCOPIC & ADVANCED SURGICAL TECHNIQUES. 2017;27(5):495-500. doi: 10.1089/lap.2016.0540. PubMed PMID: WOS:000400693500010.	The title or abstract does not match the our study
504	Kamel MK, Port JL. Oncologic considerations in the elderly. CURRENT OPINION IN ANESTHESIOLOGY. 2018;31(1):6-10. doi: 10.1097/ACO.0000000000000545. PubMed PMID: WOS:000424034400002.	The title or abstract does not match the our study
505	Kamiyoshihara M, Igai H, Matsuura N, Ohsawa F, Numajiri K, Yazawa T, et al. [Video-assisted Thoracoscopic Total Pleural Adhesiolysis:Tips and Pitfalls]. Kyobu geka The Japanese journal of thoracic surgery. 2021;74(7):504-8. Epub 2021/07/02. PubMed PMID: 34193784.	The title or abstract does not match the our study
506	Kamiyoshihara M, Nagashima T, Igai H, Atsumi J, Ibe T, Kakegawa S, et al. Video-assisted thoracic lobectomy with bronchoplasty for lung cancer, with special reference to methodology. Interactive cardiovascular and thoracic surgery. 2011;12(4):534-8. doi: 10.1510/icvts.2010.258228. PubMed PMID: WOS:000309995500005.	The title or abstract does not match the our study
507	Kanai E, Matsutani N, Hanawa R, Takagi S. Video-assisted thoracic surgery anatomical lobectomy for a primary lung tumor in a dog. The Journal of veterinary medical science. 2019;81(11):1624-7. Epub 2019/09/20. doi: 10.1292/jvms.19-0412. PubMed PMID: 31534061; PubMed Central PMCID: PMCPMC6895626.	The title or abstract does not match the our study
508	Kanakis MA, Misthos P, Tsimpinos M, Lioulias A. eComment. Can video-assisted thoracoscopic surgery or open thoracotomy alter the compliance to adjuvant chemotherapy and the oncologic prognosis of patients with non-small-cell lung cancer? Interactive cardiovascular and thoracic surgery. 2014;19(4):660-. doi: 10.1093/icvts/ivu284. PubMed PMID: WOS:000343318800025.	The title or abstract does not match the our study
509	Kang GJ, Jiang WY, Xie SP, Huang J. VATS right upper lobectomy. Journal of thoracic disease. 2013;5:S325-S7. doi: 10.3978/j.issn.2072-1439.2013.08.57. PubMed PMID: WOS:000324675700042.	The title or abstract does not match the our study
510	Kang GJ, Jiang WY, Xie SP, Huang J. VATS right upper lobectomy. Journal of thoracic disease. 2013;5:S325-S7. doi: 10.3978/j.issn.2072-1439.2013.08.57. PubMed PMID: WOS:000324675700042.	The title or abstract does not match the our study
511	Kanzaki M, Isaka T, Kikkawa T, Sakamoto K, Yoshiya T, Mitsuboshi S, et al. Binocular stereo-navigation for three-dimensional thoracoscopic lung resection. BMC surgery. 2015;15. doi: 10.1186/s12893-015-0044-y. PubMed PMID: WOS:000354182100001.	The title or abstract does not match the our study
512	Kanzaki M, Mitsuboshi S, Koen A, Isaka T, Matsumoto T, Aoshima H, et al. Effects of robot- and video-assisted thoracoscopic lobectomy experiences on the learning curve of lobectomy. TURK GOGUS KALP DAMAR CERRAHISI DERGISI-TURKISH JOURNAL OF THORACIC AND CARDIOVASCULAR SURGERY. 2021;29(4):527-35. doi: 10.5606/tgkdc.dergisi.2021.21314. PubMed PMID: WOS:000709895700014.	The title or abstract does not match the our study
513	Kanzaki M, Mitsuboshi S, Koen A, Isaka T, Matsumoto T, Aoshima H, et al. Effects of robot- and video-assisted thoracoscopic lobectomy experiences on the learning curve of lobectomy. TURK GOGUS KALP DAMAR CERRAHISI DERGISI-TURKISH JOURNAL OF THORACIC AND CARDIOVASCULAR SURGERY. 2021;29(4):527-35. doi: 10.5606/tgkdc.dergisi.2021.21314. PubMed PMID: WOS:000709895700014.	The title or abstract does not match the our study
514	Kara HV, Balderson SS, D'Amico TA. Modified Uniportal Video-Assisted Thoracoscopic Lobectomy: Duke Approach. ANNALS OF THORACIC SURGERY. 2014;98(6):2239-41. doi: 10.1016/j.athoracsur.2014.06.086. PubMed PMID: WOS:000345743200076.	The title or abstract does not match the our study
515	Karasaki T, Nakajima J, Murakawa T, Fukami T, Yoshida Y, Kusakabe M, et al. Video-assisted thoracic surgery lobectomy preserves more latissimus dorsi muscle than conventional surgery. Interactive cardiovascular and thoracic surgery. 2009;8(3):316-9; discussion 9-20. Epub 2008/12/09. doi: 10.1510/icvts.2008.193672. PubMed PMID: 19059949.	The title or abstract does not match the our study
516	Kaseda S, Aoki T, Hangai N, Shimizu K. Better pulmonary function and prognosis with video-assisted thoracic surgery than with thoracotomy. The Annals of thoracic surgery. 2000;70(5):1644-6. Epub 2000/11/28. doi: 10.1016/s0003-4975(00)01909-3. PubMed PMID: 11093502.	The title or abstract does not match the our study
517	Kaseda S, Aoki T. [Video-assisted thoracic surgical lobectomy in conjunction with lymphadenectomy for lung cancer]. Nihon Geka Gakkai zasshi. 2002;103(10):717-21. Epub 2002/11/06. PubMed PMID: 12415838.	The title or abstract does not match the our study
518	Kastl S, Langwieler TE, Krupski-Berdien G, Demir E, Izbicki JR. Percutaneous localization of pulmonary nodules prior to thoracoscopic surgery by CT-guided hook-wire. Anticancer research. 2006;26(4b):3123-6. Epub 2006/08/05. PubMed PMID: 16886644.	The title or abstract does not match the our study
519	Kato A, Yokomise H. [Perioperative Management for Lung Cancer in the Elderly Over 75 Years Old]. Kyobu geka The Japanese journal of thoracic surgery. 2020;73(10):812-8. Epub 2020/11/02. PubMed PMID: 33130771.	The title or abstract does not match the our study
520	Katopodis P, Anikin V, Kishore U, Carter T, Hall M, Asadi N, et al. Circulating tumour cells and circulating cell-free DNA in patients with lung cancer: a comparison between thoracotomy and video-assisted thoracoscopic surgery. BMJ open respiratory research. 2021;8(1). doi: 10.1136/bmjresp-2021-000917. PubMed PMID: WOS:000697842600001.	The title or abstract does not match the our study
521	Katopodis P, Anikin V, Kishore U, Carter T, Hall M, Asadi N, et al. Circulating tumour cells and circulating cell-free DNA in patients with lung cancer: a comparison between thoracotomy and video-assisted thoracoscopic surgery. BMJ open respiratory research. 2021;8(1). doi: 10.1136/bmjresp-2021-000917. PubMed PMID: WOS:000697842600001.	The title or abstract does not match the our study
522	Kawachi R, Tsukada H, Nakazato Y, Takei H, Koshi-ishi Y, Goya T. Morbidity in video-assisted thoracoscopic lobectomy for clinical stage I non-small cell lung cancer: is VATS lobectomy really safe? The Thoracic and cardiovascular surgeon. 2009;57(3):156-9. Epub 2009/03/31. doi: 10.1055/s-2008-1039267. PubMed PMID: 19330753.	The title or abstract does not match the our study
523	Kawai H, Tayasu Y, Saitoh A, Ooyama K, Tanaka Y, Minamiya Y, et al. Nocturnal hypoxemia after lobectomy for lung cancer. The Annals of thoracic surgery. 2005;79(4):1162-6. Epub 2005/03/31. doi: 10.1016/j.athoracsur.2004.09.063. PubMed PMID: 15797044.	The title or abstract does not match the our study
524	Kaya SO, Akcam TI, Ceylan KC, Samancılar O, Ozturk O, Usluer O. Is preoperative protein-rich nutrition effective on postoperative outcome in non-small cell lung cancer surgery? A prospective randomized study. Journal of cardiothoracic surgery. 2016;11:14. Epub 2016/01/20. doi: 10.1186/s13019-016-0407-1. PubMed PMID: 26782276; PubMed Central PMCID: PMCPMC4717613.	The title or abstract does not match the our study
525	Kent M, Landreneau R, Mandrekar S, Hillman S, Nichols F, Jones D, et al. Segmentectomy Versus Wedge Resection for Non-Small Cell Lung Cancer in High-Risk Operable Patients. ANNALS OF THORACIC SURGERY. 2013;96(5):1747-55. doi: 10.1016/j.athoracsur.2013.05.104. PubMed PMID: WOS:000326375700040.	The title or abstract does not match the our study
526	Kent M, Wang T, Whyte R, Curran T, Flores R, Gangadharan S. Open, Video-Assisted Thoracic Surgery, and Robotic Lobectomy: Review of a National Database. ANNALS OF THORACIC SURGERY. 2014;97(1):236-44. doi: 10.1016/j.athoracsur.2013.07.117. PubMed PMID: WOS:000329155900044.	The title or abstract does not match the our study
527	Kent M, Wang T, Whyte R, Curran T, Flores R, Gangadharan S. Open, Video-Assisted Thoracic Surgery, and Robotic Lobectomy: Review of a National Database. ANNALS OF THORACIC SURGERY. 2014;97(1):236-44. doi: 10.1016/j.athoracsur.2013.07.117. PubMed PMID: WOS:000329155900044.	The title or abstract does not match the our study
528	Kent MS, Mandrekar SJ, Landreneau R, Nichols F, DiPetrillo TA, Meyers B, et al. Impact of Sublobar Resection on Pulmonary Function: Long-Term Results from American College of Surgeons Oncology Group Z4032 (Alliance). ANNALS OF THORACIC SURGERY. 2016;102(1):230-8. doi: 10.1016/j.athoracsur.2016.01.069. PubMed PMID: WOS:000378634400059.	The title or abstract does not match the our study
529	Khereba M, Ferraro P, Duranceau A, Martin J, Goudie E, Thiffault V, et al. Thoracoscopic localization of intraparenchymal pulmonary nodules using direct intracavitary thoracoscopic ultrasonography prevents conversion of VATS procedures to thoracotomy in selected patients. JOURNAL OF THORACIC AND CARDIOVASCULAR SURGERY. 2012;144(5):1160-6. doi: 10.1016/j.jtcvs.2012.08.034. PubMed PMID: WOS:0003101…	The title or abstract does not match the our study
530	Khullar OV, Gangadharan SP. Video-assisted thoracoscopic mediastinal lymph node dissection. JOURNAL OF THORACIC AND CARDIOVASCULAR SURGERY. 2012;144(3):S32-S4. doi: 10.1016/j.jtcvs.2012.05.026. PubMed PMID: WOS:000308064200017.	The title or abstract does not match the our study
531	Kim D, Kim HK, Choi YS, Kim J, Shim YM, Kim K. Is video-assisted thoracic surgery lobectomy in benign disease practical and effective? Journal of thoracic disease. 2014;6(9):1225-9. doi: 10.3978/j.issn.2072-1439.2014.08.19. PubMed PMID: WOS:000342340800029.	The title or abstract does not match the our study
532	Kim D, Woo W, Shin JI, Lee S. The Uncomfortable Truth: Open Thoracotomy versus Minimally Invasive Surgery in Lung Cancer: A Systematic Review and Meta-Analysis. Cancers. 2023;15(9). doi: 10.3390/cancers15092630. PubMed PMID: WOS:000986207000001.	The title or abstract does not match the our study
533	Kim HK, Choi YH. The feasibility of single-incision video-assisted thoracoscopic major pulmonary resection performed by surgeons experienced with a two-incision technique. Interactive cardiovascular and thoracic surgery. 2015;20(3):310-5. doi: 10.1093/icvts/ivu405. PubMed PMID: WOS:000350196400005.	The title or abstract does not match the our study
534	Kim HK, Sung HK, Lee HJ, Choi YH. The feasibility of a Two-incision video-assisted thoracoscopic lobectomy. Journal of cardiothoracic surgery. 2013;8. doi: 10.1186/1749-8090-8-88. PubMed PMID: WOS:000319264500001.	The title or abstract does not match the our study
535	Kim HK, Sung HK, Lee HJ, Choi YH. The feasibility of a Two-incision video-assisted thoracoscopic lobectomy. Journal of cardiothoracic surgery. 2013;8. doi: 10.1186/1749-8090-8-88. PubMed PMID: WOS:000319264500001.	The title or abstract does not match the our study
536	Kim HK. Video-assisted thoracoscopic lobectomy for lung cancer. JOURNAL OF THE KOREAN MEDICAL ASSOCIATION. 2012;55(12):1193-8. doi: 10.5124/jkma.2012.55.12.1193. PubMed PMID: WOS:000313388900007.	The title or abstract does not match the our study
537	Kim JW, Kim JS, Cho JY, Lee DH. Successful video-assisted thoracoscopic lobectomy in a pregnant woman with lung cancer. Lung cancer (Amsterdam, Netherlands). 2014;85(2):331-4. Epub 2014/06/24. doi: 10.1016/j.lungcan.2014.05.022. PubMed PMID: 24954873.	The title or abstract does not match the our study
538	Kim MP, Nguyen DT, Meisenbach LM, Graviss EA, Chan EY. Da Vinci Xi robot decreases the number of thoracotomy cases in pulmonary resection. Journal of thoracic disease. 2019;11(1):145-53. doi: 10.21037/jtd.2018.12.59. PubMed PMID: WOS:000456841100038.	The title or abstract does not match the our study
539	Kim SH, Kim HK, Choi YS, Kim K, Kim J, Shim YM. Pleural Recurrence and Long-Term Survival After Thoracotomy and Thoracoscopic Lobectomy. ANNALS OF THORACIC SURGERY. 2013;96(5):1769-75. doi: 10.1016/j.athoracsur.2013.05.037. PubMed PMID: WOS:000326375700043.	The title or abstract does not match the our study
540	Kim SJ, Ahn S, Lee YJ, Park JS, Cho YJ, Cho S, et al. Factors associated with preserved pulmonary function in non-small-cell lung cancer patients after video-assisted thoracic surgery. European journal of cardio-thoracic surgery : official journal of the European Association for Cardio-thoracic Surgery. 2016;49(4):1084-90. Epub 2015/09/17. doi: 10.1093/ejcts/ezv325. PubMed PMID: 26374869.	The title or abstract does not match the our study
541	Kim SJ, Ahn S, Lee YJ, Park JS, Cho YJ, Cho S, et al. Factors associated with preserved pulmonary function in non-small-cell lung cancer patients after video-assisted thoracic surgery. EUROPEAN JOURNAL OF CARDIO-THORACIC SURGERY. 2016;49(4):1084-90. doi: 10.1093/ejcts/ezv325. PubMed PMID: WOS:000374290000019.	The title or abstract does not match the our study
542	Kim TY, Lee KH, Han SW, Oh DY, Im SA, Kim TY, et al. A New Isolated Mediastinal Lymph Node or Small Pulmonary Nodule Arising during Breast Cancer Surveillance Following Curative Surgery: Clinical Factors That Differentiate Malignant from Benign Lesions. Cancer research and treatment. 2014;46(3):280-7. doi: 10.4143/crt.2014.46.3.280. PubMed PMID: WOS:000339034500008.	The title or abstract does not match the our study
543	Klapper J, D'Amico TA. VATS versus open surgery for lung cancer resection: moving toward a minimally invasive approach. Journal of the National Comprehensive Cancer Network : JNCCN. 2015;13(2):162-4. Epub 2015/02/19. doi: 10.6004/jnccn.2015.0023. PubMed PMID: 25691607.	The title or abstract does not match the our study
544	Klapper J, D'Amico TA. VATS Versus Open Surgery for Lung Cancer Resection: Moving Toward a Minimally Invasive Approach. JOURNAL OF THE NATIONAL COMPREHENSIVE CANCER NETWORK. 2015;13(2):162-4. doi: 10.6004/jnccn.2015.0023. PubMed PMID: WOS:000349834400006.	The title or abstract does not match the our study
545	Klinkenberg TJ, Dinjens L, Wolf RFE, van der Wekken AJ, van de Wauwer C, de Bock GH, et al. CT-guided percutaneous hookwire localization increases the efficacy and safety of VATS for pulmonary nodules. Journal of surgical oncology. 2017;115(7):898-904. doi: 10.1002/jso.24589. PubMed PMID: WOS:000403348600019.	The title or abstract does not match the our study
546	Kneuertz PJ, Abdel-Rasoul M, D'Souza DM, Zhao J, Merritt RE. Segmentectomy for clinical stage I non-small cell lung cancer: National benchmarks for nodal staging and outcomes by operative approach. Cancer. 2022;128(7):1483-92. doi: 10.1002/cncr.34071. PubMed PMID: WOS:000739890500001.	The title or abstract does not match the our study
547	Kneuertz PJ, Cheufou DH, D'Souza DM, Mardanzai K, Abdel-Rasoul M, Theegarten D, et al. Propensity-score adjusted comparison of pathologic nodal upstaging by robotic, video-assisted thoracoscopic, and open lobectomy for non-small cell lung cancer. JOURNAL OF THORACIC AND CARDIOVASCULAR SURGERY. 2019;158(5):1457-+. doi: 10.1016/j.jtcvs.2019.06.113. PubMed PMID: WOS:000490250200055.	The title or abstract does not match the our study
548	Kneuertz PJ, Cheufou DH, D'Souza DM, Mardanzai K, Abdel-Rasoul M, Theegarten D, et al. Propensity-score adjusted comparison of pathologic nodal upstaging by robotic, video-assisted thoracoscopic, and open lobectomy for non-small cell lung cancer. JOURNAL OF THORACIC AND CARDIOVASCULAR SURGERY. 2019;158(5):1457-+. doi: 10.1016/j.jtcvs.2019.06.113. PubMed PMID: WOS:000490250200055.	The title or abstract does not match the our study
549	Kneuertz PJ, D'Souza DM, Richardson M, Abdel-Rasoul M, Moffatt-Bruce SD, Merritt RE. Long-Term Oncologic Outcomes After Robotic Lobectomy for Early-stage Non-Small-cell Lung Cancer Versus Video-assisted Thoracoscopic and Open Thoracotomy Approach. Clinical lung cancer. 2020;21(3):214-+. doi: 10.1016/j.cllc.2019.10.004. PubMed PMID: WOS:000528327300018.	The title or abstract does not match the our study
550	Kneuertz PJ, Zhao J, D'Souza DM, Abdel-Rasoul M, Merritt RE. National Trends and Outcomes of Segmentectomy in the Society of Thoracic Surgeons Database. ANNALS OF THORACIC SURGERY. 2022;113(4):1361-9. doi: 10.1016/j.athoracsur.2021.07.056. PubMed PMID: WOS:000800519600045.	The title or abstract does not match the our study
551	Ko HJ, Chiang XH, Yang SM, Yang MC. Needlescopic-assisted thoracoscopic pulmonary anatomical lobectomy and segmentectomy for lung cancer: a bridge between multiportal and uniportal thoracoscopic surgery. Surgery today. 2019;49(1):49-55. doi: 10.1007/s00595-018-1707-y. PubMed PMID: WOS:000453935200007.	The title or abstract does not match the our study
552	Kocher F, Ng C, Augustin F. On the Article "Nodal Upstaging Is More Common with Thoracotomy Than with VATS during Lobectomy for Early-Stage Lung Cancer: An Analysis from the National Cancer Data Base" by Medbery et al. JOURNAL OF THORACIC ONCOLOGY. 2016;11(8):E103-E4. doi: 10.1016/j.jtho.2016.04.034. PubMed PMID: WOS:000428008400003.	The title or abstract does not match the our study
553	Kocher F, Ng C, Augustin F. On the Article "Nodal Upstaging Is More Common with Thoracotomy Than with VATS during Lobectomy for Early-Stage Lung Cancer: An Analysis from the National Cancer Data Base" by Medbery et al. JOURNAL OF THORACIC ONCOLOGY. 2016;11(8):E103-E4. doi: 10.1016/j.jtho.2016.04.034. PubMed PMID: WOS:000428008400003.	The title or abstract does not match the our study
554	Kocjan J, Gzik-Zroska B, Nowakowska-Lipiec K, Burkacki M, Suchoń S, Michnik R, et al. Thoracic surgery may alter body static balance via diaphragm dysfunction. PloS one. 2022;17(8):e0273641. Epub 2022/09/01. doi: 10.1371/journal.pone.0273641. PubMed PMID: 36044444; PubMed Central PMCID: PMCPMC9432710.	The title or abstract does not match the our study
555	Koizumi K, Haraguchi S, Hirata T, Hirai K, Mikami I, Fukushima M, et al. Lobectomy by video-assisted thoracic surgery for lung cancer patients aged 80 years or more. Ann Thorac Cardiovasc Surg. 2003;9(1):14-21. Epub 2003/04/02. PubMed PMID: 12667125.	The title or abstract does not match the our study
556	Koizumi K, Haraguchi S, Hirata T, Hirai K, Mikami I, Fukushima M, et al. Video-assisted lobectomy for a lung cancer patient with chronic obstructive pulmonary disease. Jpn J Thorac Cardiovasc Surg. 2003;51(11):569-76. Epub 2003/12/03. doi: 10.1007/bf02736695. PubMed PMID: 14650585.	The title or abstract does not match the our study
557	Koizumi K, Haraguchi S, Hirata T, Hirai K, Mikami I, Fukushima M, et al. Video-assisted lobectomy in elderly lung cancer patients. Jpn J Thorac Cardiovasc Surg. 2002;50(1):15-22. Epub 2002/02/22. doi: 10.1007/bf02913481. PubMed PMID: 11855094.	The title or abstract does not match the our study
558	Koizumi K. Current surgical strategies for lung cancer with a focus on open thoracotomy and video-assisted thoracic surgery. Journal of Nippon Medical School = Nippon Ika Daigaku zasshi. 2006;73(3):116-21. Epub 2006/06/23. doi: 10.1272/jnms.73.116. PubMed PMID: 16790977.	The title or abstract does not match the our study
559	Koizumi K. The revolution of thoracotomy for lung cancer surgery. Annals of thoracic and cardiovascular surgery : official journal of the Association of Thoracic and Cardiovascular Surgeons of Asia. 2007;13(4):228-35. Epub 2007/08/25. PubMed PMID: 17717497.	The title or abstract does not match the our study
560	Kolařík J, Tavandžis J, Novysedlák R, Vachtenheim J, Sibřina D, Švorcová M, et al. Robotic pulmonary segmentectomy, initial experience in the Czech Republic. Rozhledy v chirurgii : mesicnik Ceskoslovenske chirurgicke spolecnosti. 2023;102(5):199-203. Epub 2023/08/02. doi: 10.33699/pis.2023.102.5.199-203. PubMed PMID: 37527946.	The title or abstract does not match the our study
561	Komatsu T, Kino A, Inoue M, Sowa T, Takahashi K, Fujinaga T. Paravertebral block for video-assisted thoracoscopic surgery: Analgesic effectiveness and role in fast-track surgery. INTERNATIONAL JOURNAL OF SURGERY. 2014;12(9):936-9. doi: 10.1016/j.ijsu.2014.07.272. PubMed PMID: WOS:000342362100012.	The title or abstract does not match the our study
562	Kondo H. [Video-assisted thoracoscopic surgery for lung cancer: current indications]. Nihon Geka Gakkai zasshi. 2006;107(2):69-72. Epub 2006/04/15. PubMed PMID: 16613206.	The title or abstract does not match the our study
563	Kondo K, Adachi H. [Minimally invasive surgery for lung cancer using thoracoscope as a 'microscopic surgery'; for the safety endoscopic surgery]. Kyobu geka The Japanese journal of thoracic surgery. 2006;59(8 Suppl):703-9. Epub 2006/08/17. PubMed PMID: 16910518.	The title or abstract does not match the our study
564	Kondo R, Hamanaka K, Kawakami S, Eguchi T, Saito G, Hyougotani A, et al. Benefits of video-assisted thoracic surgery for repeated pulmonary metastasectomy. General thoracic and cardiovascular surgery. 2010;58(10):516-23. Epub 2010/10/14. doi: 10.1007/s11748-010-0614-y. PubMed PMID: 20941565.	The title or abstract does not match the our study
565	Kondo R, Hamanaka K, Kawakami S, Eguchi T, Saito G, Hyougotani A, et al. Benefits of video-assisted thoracic surgery for repeated pulmonary metastasectomy. General thoracic and cardiovascular surgery. 2010;58(10):516-23. Epub 2010/10/14. doi: 10.1007/s11748-010-0614-y. PubMed PMID: 20941565.	The title or abstract does not match the our study
566	Kondo T, Sagawa M, Tanita T, Satoh M, Ono S, Matsumura Y, et al. [Assessment of systematic nodal dissection by VATS lobectomy for lung cancer]. Kyobu geka The Japanese journal of thoracic surgery. 2000;53(1):8-12. Epub 2000/01/20. PubMed PMID: 10639785.	The title or abstract does not match the our study
567	Koshi-ishi Y, Nakazato Y, Masui K, Seki E, Nagashima Y, Takei H, et al. [Video-assisted thoracic surgery for pulmonary metastasis of colorectal cancer]. Gan to kagaku ryoho Cancer & chemotherapy. 2009;36(8):1256-8. Epub 2009/08/21. PubMed PMID: 19692764.	The title or abstract does not match the our study
568	Koshiishi Y, Oono Y, Goya T. [Less invasive surgery for the small size peripheral lung cancer: an indication and a review of VATS (video-assisted thoracic surgery) lobectomy]. Kyobu geka The Japanese journal of thoracic surgery. 2001;54(11):947-50. Epub 2001/10/12. PubMed PMID: 11593733.	The title or abstract does not match the our study
569	Kovács K, Oláh C, Füstös L, Fülep Z, Cserni G, Sikorszki L. [The results of the first 100 minimal invasive lobectomy in our department]. Magyar sebeszet. 2020;73(2):57-60. Epub 2020/07/02. doi: 10.1556/1046.73.2020.2.2. PubMed PMID: 32609631.	The title or abstract does not match the our study
570	Krantz SB. Are we comparing apples and thoracotomies? The Journal of thoracic and cardiovascular surgery. 2018;155(3):1308-9. Epub 2018/02/18. doi: 10.1016/j.jtcvs.2017.11.049. PubMed PMID: 29452470.	The title or abstract does not match the our study
571	Krantz SB. Are we comparing apples and thoracotomies? The Journal of thoracic and cardiovascular surgery. 2018;155(3):1308-9. Epub 2018/02/18. doi: 10.1016/j.jtcvs.2017.11.049. PubMed PMID: 29452470.	The title or abstract does not match the our study
572	Krantz SB. Getting to the meat of the matter: It's about more than sparing muscle. The Journal of thoracic and cardiovascular surgery. 2017;154(4):1430-1. Epub 2017/06/25. doi: 10.1016/j.jtcvs.2017.05.058. PubMed PMID: 28645830.	The title or abstract does not match the our study
573	Krantz SB. Getting to the meat of the matter: It's about more than sparing muscle. The Journal of thoracic and cardiovascular surgery. 2017;154(4):1430-1. Epub 2017/06/25. doi: 10.1016/j.jtcvs.2017.05.058. PubMed PMID: 28645830.	The title or abstract does not match the our study
574	Krebs ED, Mehaffey JH, Sarosiek BM, Blank RS, Lau CL, Martin LW. Is less really more? Reexamining video-assisted thoracoscopic versus open lobectomy in the setting of an enhanced recovery protocol. JOURNAL OF THORACIC AND CARDIOVASCULAR SURGERY. 2020;159(1):284-+. doi: 10.1016/j.jtcvs.2019.08.036. PubMed PMID: WOS:000507381200114.	The title or abstract does not match the our study
575	Krueger T, Perentes JY, Peters S, Ris HB, Gonzalez M. [VATS lobectomy for early-stage primary lung cancer]. Revue medicale suisse. 2012;8(346):1337-41. Epub 2012/07/17. PubMed PMID: 22792599.	The title or abstract does not match the our study
576	Krüger K, Eyl G, Morgenroth C, Schneider P, Hoelscher A, Lackner K. [Success and complication rate of CT-guided marking of pulmonary nodules with coil wires for video-assisted thoracoscopic surgery (VATS)]. RoFo : Fortschritte auf dem Gebiete der Rontgenstrahlen und der Nuklearmedizin. 2006;178(12):1250-4. Epub 2006/12/01. doi: 10.1055/s-2006-926956. PubMed PMID: 17136649.	The title or abstract does not match the our study
577	Kumar A, Bin Asaf B, Puri HV, Sharma MK, Lingaraju VC, Rajput VS. Video-assisted thoracoscopic surgery lobectomy: The first Indian report. Journal of minimal access surgery. 2018;14(4):291-7. doi: 10.4103/jmas.JMAS_148_17. PubMed PMID: WOS:000444195300005.	The title or abstract does not match the our study
578	Kumar A, Deng JZ, Raman V, Okusanya OT, Baiu I, Berry MF, et al. A National Analysis of Minimally Invasive Vs Open Segmentectomy for Stage IA Non-Small-Cell Lung Cancer. Seminars in thoracic and cardiovascular surgery. 2021;33(2):535-44. Epub 2020/09/26. doi: 10.1053/j.semtcvs.2020.09.009. PubMed PMID: 32977013.	The title or abstract does not match the our study
579	Kuo E, Bharat A, Bontumasi N, Sanchez C, Zoole JB, Patterson GA, et al. Impact of Video-Assisted Thoracoscopic Surgery on Benign Resections for Solitary Pulmonary Nodules. ANNALS OF THORACIC SURGERY. 2012;93(1):266-73. doi: 10.1016/j.athoracsur.2011.08.035. PubMed PMID: WOS:000298255400045.	The title or abstract does not match the our study
580	Kuritzky AM, Aswad BI, Jones RN, Ng T. Lobectomy by Video-Assisted Thoracic Surgery vs Muscle-Sparing Thoracotomy for Stage I Lung Cancer: A Critical Evaluation of Short- and Long-Term Outcomes. Journal of the American College of Surgeons. 2015;220(6):1044-53. doi: 10.1016/j.jamcollsurg.2014.12.049. PubMed PMID: WOS:000354826900017.	The title or abstract does not match the our study
581	Kuritzky AM, Ng T. Video-Assisted Thoracic Surgery vs Muscle-Sparing Thoracotomy: Prioritizing Randomized Trial to Assess Complications and Long-Term Survival over Cost Comparisons: In Reply to Spartalis and colleagues. Journal of the American College of Surgeons. 2015;221(4):890-1. Epub 2015/09/14. doi: 10.1016/j.jamcollsurg.2015.07.001. PubMed PMID: 26364069.	The title or abstract does not match the our study
582	Kuritzky AM, Ryder BA, Ng T. Long-Term Survival Outcomes of Video-assisted Thoracic Surgery (VATS) Lobectomy After Transitioning from Open Lobectomy. Annals of surgical oncology. 2013;20(8):2734-40. doi: 10.1245/s10434-013-2929-2. PubMed PMID: WOS:000321570000040.	The title or abstract does not match the our study
583	Kuzdzał J, Zieliński M, Papla B, Szlubowski A, Hauer Ł, Nabiałek T, et al. Transcervical extended mediastinal lymphadenectomy--the new operative technique and early results in lung cancer staging. European journal of cardio-thoracic surgery : official journal of the European Association for Cardio-thoracic Surgery. 2005;27(3):384-90; discussion 90. Epub 2005/03/03. doi: 10.1016/j.ejcts.2004.12.00…	The title or abstract does not match the our study
584	Kwon ST, Zhao LL, Reddy RM, Chang AC, Orringer MB, Brummett CM, et al. Evaluation of acute and chronic pain outcomes after robotic, video-assisted thoracoscopic surgery, or open anatomic pulmonary resection. JOURNAL OF THORACIC AND CARDIOVASCULAR SURGERY. 2017;154(2):652-+. doi: 10.1016/j.jtcvs.2017.02.008. PubMed PMID: WOS:000406775800073.	The title or abstract does not match the our study
585	Lachkar S, Baste JM, Thiberville L, Peillon C, Rinieri P, Piton N, et al. Pleural Dye Marking Using Radial Endobronchial Ultrasound and Virtual Bronchoscopy before Sublobar Pulmonary Resection for Small Peripheral Nodules. Respiration; international review of thoracic diseases. 2018;95(5):354-61. doi: 10.1159/000486205. PubMed PMID: WOS:000432622300009.	The title or abstract does not match the our study
586	Lacin T, Swanson S. Current costs of video-assisted thoracic surgery (VATS) lobectomy. Journal of thoracic disease. 2013;5:S190-S3. doi: 10.3978/j.issn.2072-1439.2013.07.13. PubMed PMID: WOS:000324675700006.	The title or abstract does not match the our study
587	Laebel J, Danielsen AV, Sperling PK, Bisgaard J. Intravenous dexamethasone in pain treatment after video-assisted thoracoscopic surgery. Danish medical journal. 2024;71(3). doi: 10.61409/A05230317. PubMed PMID: WOS:001235234600004.	The title or abstract does not match the our study
588	Lai JL, Situ DR, Xie MX, Yu P, Wang JC, Long H, et al. Continuous Paravertebral Analgesia versus Continuous Epidural Analgesia after Video-Assisted Thoracoscopic Lobectomy for Lung Cancer: A Randomized Controlled Trial. ANNALS OF THORACIC AND CARDIOVASCULAR SURGERY. 2021;27(5):297-303. doi: 10.5761/atcs.oa.20-00283. PubMed PMID: WOS:000710994300004.	The title or abstract does not match the our study
589	Laisaar T. Thoracic surgery in Estonia. Journal of thoracic disease. 2022;14(5):1719-24. doi: 10.21037/jtd-21-1146. PubMed PMID: WOS:000715062900001.	The title or abstract does not match the our study
590	Lampridis S. Optimizing care in obese lung cancer patients undergoing lobectomy: analysing complications by surgical approach. EUROPEAN JOURNAL OF CARDIO-THORACIC SURGERY. 2024;65(4). doi: 10.1093/ejcts/ezae129. PubMed PMID: WOS:001202008300002.	The title or abstract does not match the our study
591	Lampridis S. Optimizing care in obese lung cancer patients undergoing lobectomy: analysing complications by surgical approach. EUROPEAN JOURNAL OF CARDIO-THORACIC SURGERY. 2024;65(4). doi: 10.1093/ejcts/ezae129. PubMed PMID: WOS:001202008300002.	The title or abstract does not match the our study
592	Lan K, Zhou J, Sui XZ, Wang J, Yang F. Escalated grades of complications correlate with incremental costs of video-assisted thoracoscopic surgery major lung resection for lung cancer in China. Thoracic cancer. 2021;12(22):2981-9. doi: 10.1111/1759-7714.14161. PubMed PMID: WOS:000700473800001.	The title or abstract does not match the our study
593	Landreneau RJ, De Giacomo T, Mack MJ, Hazelrigg SR, Ferson PF, Keenan RJ, et al. Therapeutic video-assisted thoracoscopic surgical resection of colorectal pulmonary metastases. European journal of cardio-thoracic surgery : official journal of the European Association for Cardio-thoracic Surgery. 2000;18(6):671-6; discussion 6-7. Epub 2000/12/13. doi: 10.1016/s1010-7940(00)00580-7. PubMed PMID: 11…	The title or abstract does not match the our study
594	Lang ZP, Bao MW. Choice between video-assisted thoracic surgery and thoracotomy: importance of required operative time and blood transfusion. EUROPEAN REVIEW FOR MEDICAL AND PHARMACOLOGICAL SCIENCES. 2020;24(19):9844-50. doi: 10.26355/eurrev_202010_23194. PubMed PMID: WOS:000581569100018.	The title or abstract does not match the our study
595	Laursen L, Petersen RH, Hansen HJ, Jensen TK, Ravn J, Konge L. Video-assisted thoracoscopic surgery lobectomy for lung cancer is associated with a lower 30-day morbidity compared with lobectomy by thoracotomy. European journal of cardio-thoracic surgery : official journal of the European Association for Cardio-thoracic Surgery. 2016;49(3):870-5. Epub 2015/06/20. doi: 10.1093/ejcts/ezv205. PubMed …	The title or abstract does not match the our study
596	Laursen LO, Petersen RH, Hansen HJ, Jensen TK, Ravn J, Konge L. Video-assisted thoracoscopic surgery lobectomy for lung cancer is associated with a lower 30-day morbidity compared with lobectomy by thoracotomy. EUROPEAN JOURNAL OF CARDIO-THORACIC SURGERY. 2016;49(3):870-5. doi: 10.1093/ejcts/ezv205. PubMed PMID: WOS:000372977500029.	The title or abstract does not match the our study
597	Lee DK, Kang SW, Kim HK, Kim HS, Kim H. Effect of sugammadex on chest radiographic abnormality in the early postoperative period after video-assisted thoracoscopic lobectomy. TURKISH JOURNAL OF MEDICAL SCIENCES. 2020;50(5):1236-46. doi: 10.3906/sag-2001-26. PubMed PMID: WOS:000566495700007.	The title or abstract does not match the our study
598	Lee PC, Kamel M, Nasar A, Ghaly G, Port JL, Paul S, et al. Lobectomy for Non-Small Cell Lung Cancer by Video-Assisted Thoracic Surgery: Effects of Cumulative Institutional Experience on Adequacy of Lymphadenectomy. ANNALS OF THORACIC SURGERY. 2016;101(3):1116-22. doi: 10.1016/j.athoracsur.2015.09.073. PubMed PMID: WOS:000370339700049.	The title or abstract does not match the our study
599	Lee PC, Nasar A, Port JL, Paul S, Stiles B, Chiu YL, et al. Long-Term Survival After Lobectomy for Non-Small Cell Lung Cancer by Video-Assisted Thoracic Surgery Versus Thoracotomy. ANNALS OF THORACIC SURGERY. 2013;96(3):951-61. doi: 10.1016/j.athoracsur.2013.04.104. PubMed PMID: WOS:000323940200040.	The title or abstract does not match the our study
600	Legras A, Tallet A, Didelot A, Cazes A, Danel C, Hin A, et al. Clinical and molecular characteristics of unicentric mediastinal Castleman disease. Journal of thoracic disease. 2018;10(4):2079-88. doi: 10.21037/jtd.2018.03.159. PubMed PMID: WOS:000431699000018.	The title or abstract does not match the our study
601	Li CD, Huang ZG, Sun HL, Wang LT, Wang YL, Gao BX, et al. Marking ground glass nodules with pulmonary nodules localization needle prior to video-assisted thoracoscopic surgery. European radiology. 2022;32(7):4699-706. doi: 10.1007/s00330-022-08597-7. PubMed PMID: WOS:000767026100003.	The title or abstract does not match the our study
602	Li CW, Hu YJ, Huang J, Li JT, Jiang L, Lin H, et al. Comparison of robotic-assisted lobectomy with video-assisted thoracic surgery for stage IIB-IIIA non-small cell lung cancer. Translational lung cancer research. 2019;8(6):820-8. doi: 10.21037/tlcr.2019.10.15. PubMed PMID: WOS:000505217600008.	The title or abstract does not match the our study
603	Li SJ, Wang Y, Zhou K, Cheng S, Wu YM, Che GW. Body surface area as a novel risk factor for chylothorax complicating video-assisted thoracoscopic surgery lobectomy for non-small cell lung cancer. Thoracic cancer. 2018;9(12):1741-53. doi: 10.1111/1759-7714.12896. PubMed PMID: WOS:000451911100020.	The title or abstract does not match the our study
604	Li SJ, Zhou K, Lai YT, Shen C, Wu YM, Che GW. Estimated intraoperative blood loss correlates with postoperative cardiopulmonary complications and length of stay in patients undergoing video-assisted thoracoscopic lung cancer lobectomy: a retrospective cohort study. BMC surgery. 2018;18. doi: 10.1186/s12893-018-0360-0. PubMed PMID: WOS:000433385900001.	The title or abstract does not match the our study
605	Li SJ, Zhou K, Wu YM, Wang MM, Shen C, Wang ZQ, et al. Presence of pleural adhesions can predict conversion to thoracotomy and postoperative surgical complications in patients undergoing video-assisted thoracoscopic lung cancer lobectomy. Journal of thoracic disease. 2018;10(1):416-+. doi: 10.21037/jtd.2017.12.70. PubMed PMID: WOS:000425262600093.	The title or abstract does not match the our study
606	Li SJ, Zhou K, Wu YM, Wang MM, Shen C, Wang ZQ, et al. Presence of pleural adhesions can predict conversion to thoracotomy and postoperative surgical complications in patients undergoing video-assisted thoracoscopic lung cancer lobectomy. Journal of thoracic disease. 2018;10(1):416-+. doi: 10.21037/jtd.2017.12.70. PubMed PMID: WOS:000425262600093.	The title or abstract does not match the our study
607	Li WW, Lee TW, Lam SS, Ng CS, Sihoe AD, Wan IY, et al. Quality of life following lung cancer resection: video-assisted thoracic surgery vs thoracotomy. Chest. 2002;122(2):584-9. Epub 2002/08/13. doi: 10.1378/chest.122.2.584. PubMed PMID: 12171836.	The title or abstract does not match the our study
608	Li X, Huang K, Deng H, Zheng Q, Xiao T, Yu J, et al. Feasibility and oncological outcomes of video-assisted thoracic surgery versus thoracotomy for pathologic N2 disease in non-small cell lung cancer: A comprehensive systematic review and meta-analysis. Thoracic cancer. 2022;13(21):2917-28. Epub 2022/09/15. doi: 10.1111/1759-7714.14614. PubMed PMID: 36102196; PubMed Central PMCID: PMCPMC9626309.	The title or abstract does not match the our study
609	Li X, Huang K, Deng H, Zheng Q, Xiao T, Yu J, et al. Feasibility and oncological outcomes of video-assisted thoracic surgery versus thoracotomy for pathologic N2 disease in non-small cell lung cancer: A comprehensive systematic review and meta-analysis. Thoracic cancer. 2022;13(21):2917-28. Epub 2022/09/15. doi: 10.1111/1759-7714.14614. PubMed PMID: 36102196; PubMed Central PMCID: PMCPMC9626309.	The title or abstract does not match the our study
610	Li X, Liu YC, Zhao J, Xiang ZX, Ren CG, Qiao KK. The Safety and Efficacy of Ultrasound-Guided Serratus Anterior Plane Block (SAPB) Combined with Dexmedetomidine for Patients Undergoing Video-Assisted Thoracic Surgery (VATS): A Randomized Controlled Trial. Journal of pain research. 2020;13:1785-94. doi: 10.2147/JPR.S258443. PubMed PMID: WOS:000549915000001.	The title or abstract does not match the our study
611	Li X, Teng J, Yuan H, Zhang Q. Comparing RATS with VATS and thoracotomy in bronchial sleeve lobectomy for NSCLC: A Bayesian network meta-analysis. Asian J Surg. 2024;47(5):2438-40. Epub 2024/01/31. doi: 10.1016/j.asjsur.2024.01.121. PubMed PMID: 38290945.	The title or abstract does not match the our study
612	Li XG, Huang KL, Deng HY, Zheng QQ, Xiao T, Yu JM, et al. Feasibility and oncological outcomes of video-assisted thoracic surgery versus thoracotomy for pathologic N2 disease in non-small cell lung cancer: A comprehensive systematic review and meta-analysis. Thoracic cancer. 2022;13(21):2917-28. doi: 10.1111/1759-7714.14614. PubMed PMID: WOS:000853324500001.	The title or abstract does not match the our study
613	Li Y, Wang J, Yang F, Liu J, Li J, Jiang G, et al. Indications for conversion of thoracoscopic to open thoracotomy in video-assisted thoracoscopic lobectomy. ANZ journal of surgery. 2012;82(4):245-50. Epub 2012/04/19. doi: 10.1111/j.1445-2197.2011.05997.x. PubMed PMID: 22510182.	The title or abstract does not match the our study
614	Li Y, Wang J, Yang F, Liu J, Li J, Jiang G, et al. Indications for conversion of thoracoscopic to open thoracotomy in video-assisted thoracoscopic lobectomy. ANZ journal of surgery. 2012;82(4):245-50. Epub 2012/04/19. doi: 10.1111/j.1445-2197.2011.05997.x. PubMed PMID: 22510182.	The title or abstract does not match the our study
615	Li Y, Wang J. Analysis of lymph node impact on conversion of complete thoracoscopic lobectomy to open thoracotomy. Thoracic cancer. 2015;6(6):704-8. doi: 10.1111/1759-7714.12241. PubMed PMID: WOS:000363891000006.	The title or abstract does not match the our study
616	Li Y, Wang J. Comparison of clinical outcomes for patients with clinical N0 and pathologic N2 non-small cell lung cancer after thoracoscopic lobectomy and open lobectomy: A retrospective analysis of 76 patients. Journal of surgical oncology. 2012;106(4):431-5. doi: 10.1002/jso.23104. PubMed PMID: WOS:000307550900013.	The title or abstract does not match the our study
617	Li Y, Wang J. Comparison of clinical outcomes for patients with clinical N0 and pathologic N2 non-small cell lung cancer after thoracoscopic lobectomy and open lobectomy: A retrospective analysis of 76 patients. JOURNAL OF SURGICAL ONCOLOGY. 2012;106(4):431-5. doi: 10.1002/jso.23104. PubMed PMID: WOS:000307550900013.	The title or abstract does not match the our study
618	Li Y, Wang J. Video-assisted Thoracoscopic Surgery Sleeve Lobectomy with Bronchoplasty. World journal of surgery. 2013;37(7):1661-5. doi: 10.1007/s00268-013-2032-7. PubMed PMID: WOS:000320281700032.	The title or abstract does not match the our study
619	Li Y, Wang J. Video-assisted Thoracoscopic Surgery Sleeve Lobectomy with Bronchoplasty. WORLD JOURNAL OF SURGERY. 2013;37(7):1661-5. doi: 10.1007/s00268-013-2032-7. PubMed PMID: WOS:000320281700032.	The title or abstract does not match the our study
620	Li Y, Wang J. Video-assisted thoracoscopic surgery sleeve lobectomy with bronchoplasty: an improved operative technique. EUROPEAN JOURNAL OF CARDIO-THORACIC SURGERY. 2013;44(6):1108-12. doi: 10.1093/ejcts/ezt199. PubMed PMID: WOS:000327432200024.	The title or abstract does not match the our study
621	Li Y, Wang J. Video-assisted thoracoscopic surgery sleeve lobectomy with bronchoplasty: an improved operative technique. EUROPEAN JOURNAL OF CARDIO-THORACIC SURGERY. 2013;44(6):1108-12. doi: 10.1093/ejcts/ezt199. PubMed PMID: WOS:000327432200024.	The title or abstract does not match the our study
622	Li YM, Mei JD, Yang ZY, Guo CL, Liu CW, Liao H, et al. Ten-year survival outcomes of video-assisted thoracic surgery <i>vs</i>. open major lung resection for stage I-III non-small cell lung cancer: a large cohort study in China. Translational lung cancer research. 2024;13(9). doi: 10.21037/tlcr-24-150. PubMed PMID: WOS:001340054200005.	The title or abstract does not match the our study
623	Li ZJ, Liu HX, Li L. Video-assisted thoracoscopic surgery versus open lobectomy for stage I lung cancer: A meta-analysis of long-term outcomes. Experimental and therapeutic medicine. 2012;3(5):886-92. doi: 10.3892/etm.2012.485. PubMed PMID: WOS:000303284700026.	The title or abstract does not match the our study
624	Liang Z, Chen J, He Z, Lin LY, Xie JL, Fu XJ. Video-assisted thoracoscopic pneumonectomy: the anterior approach. Journal of thoracic disease. 2013;5(6):855-61. doi: 10.3978/j.issn.2072-1439.2013.11.20. PubMed PMID: WOS:000330285400035.	The title or abstract does not match the our study
625	Liberman M, Goudie E, Morse C, Hanna W, Evans N, Yasufuku K, et al. Prospective, multicenter, international phase 2 trial evaluating ultrasonic energy for pulmonary artery branch sealing in video-assisted thoracoscopic surgery lobectomy. JOURNAL OF THORACIC AND CARDIOVASCULAR SURGERY. 2020;159(1):301-11. doi: 10.1016/j.jtcvs.2019.09.061. PubMed PMID: WOS:000507381200118.	The title or abstract does not match the our study
626	Liberman M. Reply to the editor. The Journal of thoracic and cardiovascular surgery. 2013;145(4):1151-2. Epub 2013/03/19. doi: 10.1016/j.jtcvs.2013.01.013. PubMed PMID: 23497955.	The title or abstract does not match the our study
627	Licht PB, Jørgensen OD, Ladegaard L, Jakobsen E. A national study of nodal upstaging after thoracoscopic versus open lobectomy for clinical stage I lung cancer. The Annals of thoracic surgery. 2013;96(3):943-9; discussion 9-50. Epub 2013/05/21. doi: 10.1016/j.athoracsur.2013.04.011. PubMed PMID: 23684159.	The title or abstract does not match the our study
628	Licht PB, Ladegaard L. Flexible thoracoscopy may facilitate video-assisted thoracoscopic lobectomy. World journal of surgery. 2010;34(7):1470-4. Epub 2010/02/24. doi: 10.1007/s00268-010-0468-6. PubMed PMID: 20177684.	The title or abstract does not match the our study
629	Lim E, Batchelor T, Shackcloth M, Dunning J, McGonigle N, Brush T, et al. Study protocol for VIdeo assisted thoracoscopic lobectomy versus conventional Open LobEcTomy for lung cancer, a UK multicentre randomised controlled trial with an internal pilot (the VIOLET study). BMJ open. 2019;9(10). doi: 10.1136/bmjopen-2019-029507. PubMed PMID: WOS:000512882200089.	The title or abstract does not match the our study
630	Lim E, Batchelor T, Shackcloth M, Dunning J, McGonigle N, Brush T, et al. Study protocol for VIdeo assisted thoracoscopic lobectomy versus conventional Open LobEcTomy for lung cancer, a UK multicentre randomised controlled trial with an internal pilot (the VIOLET study). BMJ open. 2019;9(10):e029507. Epub 2019/10/17. doi: 10.1136/bmjopen-2019-029507. PubMed PMID: 31615795; PubMed Central PMCID: P…	The title or abstract does not match the our study
631	Lim E, Harris RA, McKeon HE, Batchelor TJP, Dunning J, Shackcloth M, et al. Impact of video-assisted thoracoscopic lobectomy versus open lobectomy for lung cancer on recovery assessed using self-reported physical function: VIOLET RCT. HEALTH TECHNOLOGY ASSESSMENT. 2022;26(48). doi: 10.3310/THBQ1793. PubMed PMID: WOS:000901501000001.	The title or abstract does not match the our study
632	Lim MC, Lee HS, Seo SS, Kim MS, Kim JY, Zo JI, et al. Pathologic diagnosis and resection of suspicious thoracic metastases in patients with cervical cancer through thoracotomy or video-assisted thoracic surgery. Gynecologic oncology. 2010;116(3):478-82. Epub 2009/11/06. doi: 10.1016/j.ygyno.2009.10.039. PubMed PMID: 19889448.	The title or abstract does not match the our study
633	Lin J, Iannettoni MD. The role of thoracoscopy in the management of lung cancer. Surgical oncology. 2003;12(3):195-200. Epub 2003/09/06. doi: 10.1016/s0960-7404(03)00029-x. PubMed PMID: 12957623.	The title or abstract does not match the our study
634	Lin MW, Tseng YH, Lee YF, Hsieh MS, Ko WC, Chen JY, et al. Computed tomography-guided patent blue vital dye localization of pulmonary nodules in uniportal thoracoscopy. JOURNAL OF THORACIC AND CARDIOVASCULAR SURGERY. 2016;152(2):535-+. doi: 10.1016/j.jtcvs.2016.04.052. PubMed PMID: WOS:000380575500057.	The title or abstract does not match the our study
635	Lin RJ, Che GW. Risk factors of cough in non-small cell lung cancer patients after video-assisted thoracoscopic surgery. Journal of thoracic disease. 2018;10(9):5368-75. doi: 10.21037/jtd.2018.08.54. PubMed PMID: WOS:000445930200033.	The title or abstract does not match the our study
636	Lin XF, Sun DQ, Hsu J, Shi SY, Qu XD, Zhang L. Video-assisted thoracoscopic right lower lobectomy: the Tianjin Chest Hospital experience. Journal of thoracic disease. 2013;5:S282-S4. doi: 10.3978/j.issn.2072-1439.2013.08.11. PubMed PMID: WOS:000324675700023.	The title or abstract does not match the our study
637	Lin Z, Wu W, Ge H, Hu X, Zhao Q, Xia J. Comparison of single-port, multi-port video-assisted thoracoscopic and open lobectomy for children: a single-center experience. Pediatric surgery international. 2022;38(3):415-21. Epub 2021/11/17. doi: 10.1007/s00383-021-05041-7. PubMed PMID: 34783877.	The title or abstract does not match the our study
638	Lin Z, Wu W, Ge H, Hu X, Zhao Q, Xia J. Comparison of single-port, multi-port video-assisted thoracoscopic and open lobectomy for children: a single-center experience. Pediatric surgery international. 2022;38(3):415-21. Epub 2021/11/17. doi: 10.1007/s00383-021-05041-7. PubMed PMID: 34783877.	The title or abstract does not match the our study
639	Lin ZW, Xi JJ, Xu ST, Jiang W, Wang L, Wang Q. Uniportal video-assisted thoracic surgery lobectomy in semiprone position: primary experience of 105 cases. Journal of thoracic disease. 2015;7(12):2389-95. doi: 10.3978/j.issn.2072-1439.2015.12.60. PubMed PMID: WOS:000372091300065.	The title or abstract does not match the our study
640	Linden D, Linden K, Oparka J. In patients with resectable non-small-cell lung cancer, is video-assisted thoracoscopic segmentectomy a suitable alternative to thoracotomy and segmentectomy in terms of morbidity and equivalence of resection? Interactive cardiovascular and thoracic surgery. 2014;19(1):107-10. doi: 10.1093/icvts/ivu080. PubMed PMID: WOS:000339669900027.	The title or abstract does not match the our study
641	Linden D, Linden K, Oparka J. In patients with resectable non-small-cell lung cancer, is video-assisted thoracoscopic segmentectomy a suitable alternative to thoracotomy and segmentectomy in terms of morbidity and equivalence of resection? Interactive cardiovascular and thoracic surgery. 2014;19(1):107-10. doi: 10.1093/icvts/ivu080. PubMed PMID: WOS:000339669900027.	The title or abstract does not match the our study
642	Linden PA, Wee JO, Jaklitsch MT, Colson YL. Extending indications for radiofrequency ablation of lung tumors through an intraoperative approach. The Annals of thoracic surgery. 2008;85(2):420-3. Epub 2008/01/29. doi: 10.1016/j.athoracsur.2007.09.008. PubMed PMID: 18222236.	The title or abstract does not match the our study
643	Liu C, Guo C, Gan F, Mei J, Pu Q, Liu Z, et al. Results of video-assisted thoracic surgery versus thoracotomy in surgical resection of pN2 non-small cell lung cancer in a Chinese high-volume Center. Surgical endoscopy. 2021;35(5):2186-97. Epub 2020/05/13. doi: 10.1007/s00464-020-07624-2. PubMed PMID: 32394172.	The title or abstract does not match the our study
644	Liu C, Guo C, Lin F, Li C, Pu Q, Ma L, et al. [Long term outcomes of patients with stage I lung cancer treated by single-direction video-assisted thoracoscopic surgery lobectomy or segmentectomy]. Zhonghua wai ke za zhi [Chinese journal of surgery]. 2015;53(10):742-6. Epub 2015/12/15. PubMed PMID: 26654305.	The title or abstract does not match the our study
645	Liu C, Liu L. Dilemma in pulmonary metastasectomy: video-assisted thoracoscopic surgery or thoracotomy? Chest. 2013;143(6):1836-7. Epub 2013/06/05. doi: 10.1378/chest.13-0258. PubMed PMID: 23732605.	The title or abstract does not match the our study
646	Liu C, Pu Q, Liu L. Is intracavitary thoracoscopic ultrasonography really needed for every intraparenchymal pulmonary nodule? The Journal of thoracic and cardiovascular surgery. 2013;145(4):1151. Epub 2013/03/19. doi: 10.1016/j.jtcvs.2012.12.089. PubMed PMID: 23497954.	The title or abstract does not match the our study
647	Liu CH, Li ZD, Bai CQ, Wang L, Shi XF, Song Y. Video-assisted thoracoscopic surgery and thoracotomy during lobectomy for clinical stage I non-small-cell lung cancer have equivalent oncological outcomes: A single-center experience of 212 consecutive resections. Oncology letters. 2015;9(3):1364-72. doi: 10.3892/ol.2014.2804. PubMed PMID: WOS:000350918100064.	The title or abstract does not match the our study
648	Liu CJ, Tsai WC, Chu CC, Muo CH, Chung WS. Is incentive spirometry beneficial for patients with lung cancer receiving video-assisted thoracic surgery? BMC pulmonary medicine. 2019;19. doi: 10.1186/s12890-019-0885-8. PubMed PMID: WOS:000475540300001.	The title or abstract does not match the our study
649	Liu CJ, Tsai WC, Chu CC, Muo CH, Chung WS. Is incentive spirometry beneficial for patients with lung cancer receiving video-assisted thoracic surgery? BMC pulmonary medicine. 2019;19. doi: 10.1186/s12890-019-0885-8. PubMed PMID: WOS:000475540300001.	The title or abstract does not match the our study
650	Liu CW, Guo CL, Gan FY, Mei JD, Pu Q, Liu Z, et al. Results of video-assisted thoracic surgery versus thoracotomy in surgical resection of pN2 non-small cell lung cancer in a Chinese high-volume Center. SURGICAL ENDOSCOPY AND OTHER INTERVENTIONAL TECHNIQUES. 2021;35(5):2186-97. doi: 10.1007/s00464-020-07624-2. PubMed PMID: WOS:000531774700001.	The title or abstract does not match the our study
651	Liu CW, Ma L, Pu Q, Mei JD, Liao H, Zhu YK, et al. Troubleshooting complicated hilar anatomy via prophylactically clamping the pulmonary artery: three videos demonstrating three techniques. Annals of translational medicine. 2018;6(18). doi: 10.21037/atm.2018.09.21. PubMed PMID: WOS:000445819000020.	The title or abstract does not match the our study
652	Liu CW, Yang ZY, Guo CL, Zhu YK, Pu Q, Mei JD, et al. Lobectomy with pulmonary artery angioplasty for lung cancer using video-assisted thoracic surgery versus open thoracotomy: a retrospective propensity matched analysis. Translational lung cancer research. 2021;10(10):3943-56. doi: 10.21037/tlcr-21-607. PubMed PMID: WOS:000696974000001.	The title or abstract does not match the our study
653	Liu CY, Hsu PK, Huang CS, Sun YH, Wu YC, Hsu WH. Chylothorax Complicating Video-Assisted Thoracoscopic Surgery for Non-small Cell Lung Cancer. World journal of surgery. 2014;38(11):2875-81. doi: 10.1007/s00268-014-2699-4. PubMed PMID: WOS:000343048900020.	The title or abstract does not match the our study
654	Liu CY, Hsu PK, Huang CS, Sun YH, Wu YC, Hsu WH. Chylothorax Complicating Video-Assisted Thoracoscopic Surgery for Non-small Cell Lung Cancer. World journal of surgery. 2014;38(11):2875-81. doi: 10.1007/s00268-014-2699-4. PubMed PMID: WOS:000343048900020.	The title or abstract does not match the our study
655	Liu CY, Lin CS, Liu CC. Asian perspectives in thoracic surgery: clinical innovation in Taiwan. Journal of thoracic disease. 2016;8:S606-S12. doi: 10.21037/jtd.2016.08.64. PubMed PMID: WOS:000385439800005.	The title or abstract does not match the our study
656	Liu CY, Lin CS, Shih CH, Liu CC. Single-port video-assisted thoracoscopic surgery for lung cancer. Journal of thoracic disease. 2014;6(1):14-21. doi: 10.3978/j.issn.2072-1439.2013.12.43. PubMed PMID: WOS:000330625000004.	The title or abstract does not match the our study
657	Liu CY, Lin CS, Shih CH, Liu CC. Single-port video-assisted thoracoscopic surgery for lung cancer. JOURNAL OF THORACIC DISEASE. 2014;6(1):14-21. doi: 10.3978/j.issn.2072-1439.2013.12.43. PubMed PMID: WOS:000330625000004.	The title or abstract does not match the our study
658	Liu HF, Ren QM, Wang ZB, Li X, Jiang S, Zhang JT, et al. Comparison of acute phase protein and hemodynamic variables in dogs undergoing video-assisted thoracoscopic vs. open pneumonectomy. Experimental and therapeutic medicine. 2017;13(5):2391-8. doi: 10.3892/etm.2017.4257. PubMed PMID: WOS:000401078200105.	The title or abstract does not match the our study
659	Liu HY, Chiang XH, Hung MH, Wang ML, Lin MW, Cheng YJ, et al. Nonintubated uniportal thoracoscopic segmentectomy for lung cancer. JOURNAL OF THE FORMOSAN MEDICAL ASSOCIATION. 2020;119(9):1396-404. doi: 10.1016/j.jfma.2020.03.021. PubMed PMID: WOS:000564404500007.	The title or abstract does not match the our study
660	Liu J, Zhang X, Li J. Uniportal VATS lobectomy versus thoracotomy lobectomy for NSCLC larger than 5 cm: A propensity score-matched study. Thorac Cancer. 2023;14(5):489-96. Epub 2022/12/25. doi: 10.1111/1759-7714.14771. PubMed PMID: 36564867; PubMed Central PMCID: PMCPMC9925343.	The title or abstract does not match the our study
661	Liu L, Liu C. Need for conversion of video-assisted thoracoscopic surgery is not an insurmountable barrier. J Thorac Cardiovasc Surg. 2015;150(3):740. Epub 2015/09/01. doi: 10.1016/j.jtcvs.2015.06.003. PubMed PMID: 26319469.	The title or abstract does not match the our study
662	Liu L. Video-assisted resection for lung cancer results in fewer complications. J Thorac Cardiovasc Surg. 2015;150(3):739-40. Epub 2015/09/01. doi: 10.1016/j.jtcvs.2015.04.052. PubMed PMID: 26319468.	The title or abstract does not match the our study
663	Liu L. Video-assisted resection for lung cancer results in fewer complications. The Journal of thoracic and cardiovascular surgery. 2015;150(3):739-40. Epub 2015/09/01. doi: 10.1016/j.jtcvs.2015.04.052. PubMed PMID: 26319468.	The title or abstract does not match the our study
664	Liu LX, Liu CW, Yang JJ. [Video-assisted thoracoscopic surgery lobectomy: expanding indications based on the optimization of surgical techniques]. Sichuan da xue xue bao Yi xue ban = Journal of Sichuan University Medical science edition. 2013;44(1):104-8. Epub 2013/04/23. PubMed PMID: 23600221.	The title or abstract does not match the our study
665	Liu W, Wang F, Luo TJ, Zhang HT, Gao GK, Liu T, et al. The Effects of Programmed Intermittent Paravertebral Bolus Infusion on Postoperative Analgesia in Patients Undergoing Video-Assisted Thoracoscopic Surgery: A Prospective, Randomized, Controlled Study. Journal of cardiothoracic and vascular anesthesia. 2022;36(9):3637-44. doi: 10.1053/j.jvca.2022.05.006. PubMed PMID: WOS:000863663200027.	The title or abstract does not match the our study
666	Liu YQ, Gao Y, Zhang HJ, Cheng YD, Chang RM, Zhang WX, et al. Video-assisted versus conventional thoracotomy pneumonectomy: a comparison of perioperative outcomes and short-term measures of convalescence. Journal of thoracic disease. 2016;8(12):3537-42. doi: 10.21037/jtd.2016.12.24. PubMed PMID: WOS:000391175400073.	The title or abstract does not match the our study
667	Liu YW, Chou A, Chou SH. Experience of Simultaneous Bilateral Open Surgery and VATS for Pulmonary Metastasectomy. THORACIC AND CARDIOVASCULAR SURGEON. 2023;71(02):121-9. doi: 10.1055/s-0042-1744476. PubMed PMID: WOS:000767969600001.	The title or abstract does not match the our study
668	Liu YW, Kao CN, Chiang HH, Lee JY, Li HP, Chang PC, et al. Pulmonary completion lobectomy after segmentectomy: An integrated analysis of perioperative outcomes. Thoracic cancer. 2022;13(16):2331-9. doi: 10.1111/1759-7714.14565. PubMed PMID: WOS:000820917700001.	The title or abstract does not match the our study
669	Liu YW, Kao CN, Chiang HH, Lee JY, Li HP, Chang PC, et al. Pulmonary completion lobectomy after segmentectomy: An integrated analysis of perioperative outcomes. Thoracic cancer. 2022;13(16):2331-9. Epub 2022/07/06. doi: 10.1111/1759-7714.14565. PubMed PMID: 35790895; PubMed Central PMCID: PMCPMC9376176.	The title or abstract does not match the our study
670	LoMauro A, Aliverti A, Chiesa M, Cattaneo M, Privitera E, Tosi D, et al. Ribcage kinematics during exercise justifies thoracoscopic versus postero-lateral thoracotomy lobectomy prompt recovery. EUROPEAN JOURNAL OF CARDIO-THORACIC SURGERY. 2017;52(6):1197-205. doi: 10.1093/ejcts/ezx174. PubMed PMID: WOS:000416619900027.	The title or abstract does not match the our study
671	Long H, Lin ZC, Lin YB, Situ DR, Wang YN, Rong TH. [Quality of life after lobectomy for early stage non-small cell lung cancer--video-assisted thoracoscopic surgery versus minimal incision thoracotomy]. Ai zheng = Aizheng = Chinese journal of cancer. 2007;26(6):624-8. Epub 2007/06/15. PubMed PMID: 17562269.	The title or abstract does not match the our study
672	Long H, Lin ZC, Situ DR, He LR, Yan SL, Lin YB, et al. [Cytokine responses after lobectomy: a prospective randomized comparison of video-assisted thoracoscopic surgery and minimal incision thoracotomy]. Ai zheng = Aizheng = Chinese journal of cancer. 2007;26(9):991-5. Epub 2007/10/12. PubMed PMID: 17927859.	The title or abstract does not match the our study
673	Long H, Lin ZC, Situ DR. [Injuries after lobectomy: a prospective randomized comparison of video-assisted thoracoscopic surgery and mini-thoracotomy]. Zhonghua wai ke za zhi [Chinese journal of surgery]. 2008;46(6):401-4. Epub 2008/09/13. PubMed PMID: 18785569.	The title or abstract does not match the our study
674	Long H, Tan Q, Luo Q, Wang Z, Jiang G, Situ D, et al. Thoracoscopic Surgery Versus Thoracotomy for Lung Cancer: Short-Term Outcomes of a Randomized Trial. The Annals of thoracic surgery. 2018;105(2):386-92. Epub 2017/12/05. doi: 10.1016/j.athoracsur.2017.08.045. PubMed PMID: 29198623.	The title or abstract does not match the our study
675	Long H, Tan Q, Luo Q, Wang Z, Jiang G, Situ D, et al. Thoracoscopic Surgery Versus Thoracotomy for Lung Cancer: Short-Term Outcomes of a Randomized Trial. The Annals of thoracic surgery. 2018;105(2):386-92. Epub 2017/12/05. doi: 10.1016/j.athoracsur.2017.08.045. PubMed PMID: 29198623.	The title or abstract does not match the our study
676	Lopez-Pastorini A, Koryllos A, Schnell J, Galetin T, Defosse J, Schieren M, et al. Perioperative outcome after open and thoracoscopic segmentectomy for the treatment of malignant and benign pulmonary lesions: a propensity-matched analysis. Journal of thoracic disease. 2018;10(6):3651-60. doi: 10.21037/jtd.2018.05.80. PubMed PMID: WOS:000437096100078.	The title or abstract does not match the our study
677	Ludwig C, Zeitoun M, Stoelben E. Video-assisted thoracoscopic resection of pulmonary lesions. European journal of surgical oncology : the journal of the European Society of Surgical Oncology and the British Association of Surgical Oncology. 2004;30(10):1118-22. Epub 2004/11/04. doi: 10.1016/j.ejso.2004.07.005. PubMed PMID: 15522561.	The title or abstract does not match the our study
678	Luh SP, Liu HP. Video-assisted thoracic surgery--the past, present status and the future. Journal of Zhejiang University Science B. 2006;7(2):118-28. Epub 2006/01/20. doi: 10.1631/jzus.2006.B0118. PubMed PMID: 16421967; PubMed Central PMCID: PMCPMC1363755.	The title or abstract does not match the our study
679	Lutz JA, Seguin-Givelet A, Grigoroiu M, Brian E, Girard P, Gossot D. Oncological results of full thoracoscopic major pulmonary resections for clinical Stage I non-small-cell lung cancer. EUROPEAN JOURNAL OF CARDIO-THORACIC SURGERY. 2019;55(2):263-70. doi: 10.1093/ejcts/ezy245. PubMed PMID: WOS:000462711700013.	The title or abstract does not match the our study
680	Lyscov A, Obukhova T, Ryabova V, Sekhniaidze D, Zuiev V, Gonzalez-Rivas D. Double-sleeve and carinal resections using the uniportal VATS technique: a single centre experience. Journal of thoracic disease. 2016;8:S235-S41. doi: 10.3978/j.issn.2072-1439.2016.02.25. PubMed PMID: WOS:000372341600003.	The title or abstract does not match the our study
681	Lyscov A, Obukhova T, Ryabova V, Sekhniaidze D, Zuiev V, Gonzalez-Rivas D. Double-sleeve and carinal resections using the uniportal VATS technique: a single centre experience. Journal of thoracic disease. 2016;8:S235-S41. doi: 10.3978/j.issn.2072-1439.2016.02.25. PubMed PMID: WOS:000372341600003.	The title or abstract does not match the our study
682	MA IJ, Ten Broek RPG, Wiering B, Hekma E, de Roos MAJ. Oncological outcomes of unsuspected pN2 in patients with non-small-cell lung cancer: a systematic review and meta-analysis. Interactive cardiovascular and thoracic surgery. 2021;32(5):727-36. Epub 2021/02/01. doi: 10.1093/icvts/ivaa334. PubMed PMID: 33517373; PubMed Central PMCID: PMCPMC8923427.	The title or abstract does not match the our study
683	Ma JL, Li XY, Zhao SF, Wang JW, Zhang WJ, Sun GY. Robot-assisted thoracic surgery versus video-assisted thoracic surgery for lung lobectomy or segmentectomy in patients with non-small cell lung cancer: a meta-analysis. BMC cancer. 2021;21(1). doi: 10.1186/s12885-021-08241-5. PubMed PMID: WOS:000654820600009.	The title or abstract does not match the our study
684	Ma S, Yan T, Liu D, Wang K, Wang J, Song J, et al. Initial experience of sleeve lobectomy under complete video-assisted thoracic surgery. Asia-Pacific journal of clinical oncology. 2018;14(1):114-9. Epub 2017/12/02. doi: 10.1111/ajco.12825. PubMed PMID: 29193768.	The title or abstract does not match the our study
685	Ma S, Yan T, Liu D, Wang K, Wang J, Song J, et al. Initial experience of sleeve lobectomy under complete video-assisted thoracic surgery. Asia-Pacific journal of clinical oncology. 2018;14(1):114-9. Epub 2017/12/02. doi: 10.1111/ajco.12825. PubMed PMID: 29193768.	The title or abstract does not match the our study
686	Ma SH, Yan TS, Liu DD, Wang KY, Wang JD, Song JT, et al. Initial experience of sleeve lobectomy under complete video-assisted thoracic surgery. Asia-Pacific journal of clinical oncology. 2018;14(1):114-9. doi: 10.1111/ajco.12825. PubMed PMID: WOS:000427543600014.	The title or abstract does not match the our study
687	Macherey S, Doerr F, Heldwein M, Hekmat K. Is manual palpation of the lung necessary in patients undergoing pulmonary metastasectomy? Interactive cardiovascular and thoracic surgery. 2016;22(3):351-9. doi: 10.1093/icvts/ivv337. PubMed PMID: WOS:000372983300020.	The title or abstract does not match the our study
688	Maehara T, Takei H, Nishii T, Itoh H, Inui K, Watanabe K, et al. [Intraoperative conversion and postoperative complication of video-assisted thoracoscopic surgery lobectomy for primary lung cancer]. Kyobu geka The Japanese journal of thoracic surgery. 2003;56(11):939-42. Epub 2003/10/29. PubMed PMID: 14579697.	The title or abstract does not match the our study
689	Mafé JJ, Planelles B, Asensio S, Cerezal J, Inda MD, Lacueva J, et al. Cost and effectiveness of lung lobectomy by video-assisted thoracic surgery for lung cancer. Journal of thoracic disease. 2017;9(8):2534-43. doi: 10.21037/jtd.2017.07.51. PubMed PMID: WOS:000411610100079.	The title or abstract does not match the our study
690	Mahesh B, Forrester-Wood C, Yunus A, Ahsan R, Amer K, Morgan A, et al. Value of wide-margin wedge resection for solitary pulmonary nodule: a single center experience. European journal of cardio-thoracic surgery : official journal of the European Association for Cardio-thoracic Surgery. 2004;26(3):474-9. Epub 2004/08/11. doi: 10.1016/j.ejcts.2004.03.052. PubMed PMID: 15302037.	The title or abstract does not match the our study
691	Mahtabifard A, DeArmond DT, Fuller CB, McKenna RJ, Jr. Video-assisted thoracoscopic surgery lobectomy for stage I lung cancer. Thoracic surgery clinics. 2007;17(2):223-31. Epub 2007/07/14. doi: 10.1016/j.thorsurg.2007.03.019. PubMed PMID: 17626400.	The title or abstract does not match the our study
692	Mahtabifard A, DeArmond DT, Fuller CB, McKenna RJ, Jr. Video-assisted thoracoscopic surgery lobectomy for stage I lung cancer. Thoracic surgery clinics. 2007;17(2):223-31. Epub 2007/07/14. doi: 10.1016/j.thorsurg.2007.03.019. PubMed PMID: 17626400.	The title or abstract does not match the our study
693	Mahtabifard A, Fuller CB, McKenna RJ, Jr. Video-assisted thoracic surgery sleeve lobectomy: a case series. The Annals of thoracic surgery. 2008;85(2):S729-32. Epub 2008/01/29. doi: 10.1016/j.athoracsur.2007.12.001. PubMed PMID: 18222205.	The title or abstract does not match the our study
694	Maiga AW, Deppen SA, Denton J, Matheny ME, Gillaspie EA, Nesbitt JC, et al. Uptake of Video-Assisted Thoracoscopic Lung Resections Within the Veterans Affairs for Known or Suspected Lung Cancer. JAMA surgery. 2019;154(6):524-9. doi: 10.1001/jamasurg.2019.0035. PubMed PMID: WOS:000472168400014.	The title or abstract does not match the our study
695	Maiga AW, Deppen SA, Denton J, Matheny ME, Gillaspie EA, Nesbitt JC, et al. Uptake of Video-Assisted Thoracoscopic Lung Resections Within the Veterans Affairs for Known or Suspected Lung Cancer. JAMA surgery. 2019;154(6):524-9. doi: 10.1001/jamasurg.2019.0035. PubMed PMID: WOS:000472168400014.	The title or abstract does not match the our study
696	Makarov V, Yessentayeva S, Kadyrbayeva R, Irsaliev R, Novikov I. Modifications to the video-assisted thoracoscopic surgery technique reduce 1-year mortality and postoperative complications in intrathoracic tumors. EUROPEAN JOURNAL OF CANCER PREVENTION. 2024;33(1):53-61. doi: 10.1097/CEJ.0000000000000825. PubMed PMID: WOS:001154977600005.	The title or abstract does not match the our study
697	Manerikar A, Querrey M, Cerier E, Kim S, Odell DD, Pesce LL, et al. Comparative Effectiveness of Surgical Approaches for Lung Cancer. JOURNAL OF SURGICAL RESEARCH. 2021;263:274-84. doi: 10.1016/j.jss.2020.10.020. PubMed PMID: WOS:000657055800037.	The title or abstract does not match the our study
698	Manouvelou S, Mosa E, Tolia M, Tsoukalas N, Nikolaou M, Nikolaou G, et al. Percutaneous computed tomography-guided localization of pulmonary nodules with hook wire prior to video-assisted thoracoscopic surgery. JOURNAL OF BUON. 2019;24(1):267-72. PubMed PMID: WOS:000458202600036.	The title or abstract does not match the our study
699	Marijic P, Walter J, Schneider C, Schwarzkopf L. Cost and survival of video-assisted thoracoscopic lobectomy versus open lobectomy in lung cancer patients: a propensity score-matched study. EUROPEAN JOURNAL OF CARDIO-THORACIC SURGERY. 2020;57(1):92-9. doi: 10.1093/ejcts/ezz157. PubMed PMID: WOS:000506803000014.	The title or abstract does not match the our study
700	Mariolo AV, Vieira T, Stern JB, Perrot L, Caliandro R, Escande R, et al. Electromagnetic navigation bronchoscopy localization of lung nodules for thoracoscopic resection. Journal of thoracic disease. 2021;13(7):4371-7. doi: 10.21037/jtd-21-223. PubMed PMID: WOS:000697840500040.	The title or abstract does not match the our study
701	Markowiak T, Dakkak B, Loch E, Großer C, Klinkhammer-Schalke M, Hofmann HS, et al. Video-assisted pulmonary metastectomy is equivalent to thoracotomy regarding resection status and survival. Journal of cardiothoracic surgery. 2021;16(1):84. Epub 2021/04/17. doi: 10.1186/s13019-021-01460-8. PubMed PMID: 33858453; PubMed Central PMCID: PMCPMC8048191.	The title or abstract does not match the our study
702	Martin JT, Durbin EB, Chen L, Gal T, Mahan A, Ferraris V, et al. Nodal Upstaging During Lung Cancer Resection Is Associated With Surgical Approach. ANNALS OF THORACIC SURGERY. 2016;101(1):238-45. doi: 10.1016/j.athoracsur.2015.05.136. PubMed PMID: WOS:000368184300042.	The title or abstract does not match the our study
703	Marty-Ané CH, Canaud L, Solovei L, Alric P, Berthet JP. Video-assisted thoracoscopic lobectomy: an unavoidable trend? A retrospective single-institution series of 410 cases. Interactive cardiovascular and thoracic surgery. 2013;17(1):36-43. doi: 10.1093/icvts/ivt146. PubMed PMID: WOS:000320858900009.	The title or abstract does not match the our study
704	Mathisen DJ. Is video-assisted thoracoscopic lobectomy inferior to open lobectomy oncologically? The Annals of thoracic surgery. 2013;96(3):755-6. Epub 2013/09/03. doi: 10.1016/j.athoracsur.2013.05.011. PubMed PMID: 23992686.	The title or abstract does not match the our study
705	Matsuoka K, Yamada T, Matsuoka T, Nagai S, Ueda M, Miyamoto Y. Preoperative Smoking Cessation Period Is Not Related to Postoperative Respiratory Complications in Patients Undergoing Lung Cancer Surgery. ANNALS OF THORACIC AND CARDIOVASCULAR SURGERY. 2019;25(6):304-10. doi: 10.5761/atcs.oa.19-00080. PubMed PMID: WOS:000503987600003.	The title or abstract does not match the our study
706	Matsuoka K, Yamada T, Matsuoka T, Nagai S, Ueda M, Miyamoto Y. Video-assisted thoracoscopic surgery for lung cancer after induction therapy. Asian cardiovascular & thoracic annals. 2018;26(8):608-14. Epub 2018/09/27. doi: 10.1177/0218492318804413. PubMed PMID: 30249109.	The title or abstract does not match the our study
707	Matsuoka T, Sonobe M, Date H. Intraoperative fine-needle aspiration biopsy (FNA) for lung cancer: diagnostic value and risk of pleural dissemination. Surgery today. 2015;45(6):695-9. doi: 10.1007/s00595-014-1029-7. PubMed PMID: WOS:000355603700005.	The title or abstract does not match the our study
708	Matsuura Y, Ichinose J, Nakao M, Ninomiya H, Nishio M, Okumura S, et al. Outcomes of nodal upstaging comparing video-assisted thoracoscopic surgery versus open thoracotomy for lung cancer. Lung cancer (Amsterdam, Netherlands). 2021;152:78-85. doi: 10.1016/j.lungcan.2020.12.017. PubMed PMID: WOS:000616364800012.	The title or abstract does not match the our study
709	Matsuura Y, Ichinose J, Nakao M, Ninomiya H, Nishio M, Okumura S, et al. Outcomes of nodal upstaging comparing video-assisted thoracoscopic surgery versus open thoracotomy for lung cancer. Lung cancer (Amsterdam, Netherlands). 2021;152:78-85. doi: 10.1016/j.lungcan.2020.12.017. PubMed PMID: WOS:000616364800012.	The title or abstract does not match the our study
710	Mawatari T, Watanabe A, Ohsawa H, Watanabe T, Obama T, Satoh S, et al. [Surgery for metastatic lung tumors at our department during the last ten years]. Kyobu geka The Japanese journal of thoracic surgery. 2003;56(1):28-31. Epub 2003/02/28. PubMed PMID: 12607250.	The title or abstract does not match the our study
711	Mayhew PD, Hunt GB, Steffey MA, Culp WT, Mayhew KN, Fuller M, et al. Evaluation of short-term outcome after lung lobectomy for resection of primary lung tumors via video-assisted thoracoscopic surgery or open thoracotomy in medium- to large-breed dogs. Journal of the American Veterinary Medical Association. 2013;243(5):681-8. Epub 2013/08/27. doi: 10.2460/javma.243.5.681. PubMed PMID: 23971848.	The title or abstract does not match the our study
712	Mayne NR, Darling AJ, Raman V, Balderson S, Berry MF, Harpole DH, Jr., et al. Perioperative Outcomes and 5-year Survival After Open versus Thoracoscopic Sleeve Resection for Lung Cancer. Seminars in thoracic and cardiovascular surgery. 2021;33(2):522-30. Epub 2020/08/29. doi: 10.1053/j.semtcvs.2020.08.013. PubMed PMID: 32858216.	The title or abstract does not match the our study
713	Mayne NR, Darling AJ, Raman V, Balderson S, Berry MF, Harpole DH, Jr., et al. Perioperative Outcomes and 5-year Survival After Open versus Thoracoscopic Sleeve Resection for Lung Cancer. Seminars in thoracic and cardiovascular surgery. 2021;33(2):522-30. Epub 2020/08/29. doi: 10.1053/j.semtcvs.2020.08.013. PubMed PMID: 32858216.	The title or abstract does not match the our study
714	Mazza F, Venturino M, Peano E, Balderi A, Turello D, Locatelli A, et al. Single-Stage Localization and Thoracoscopic Removal of Nonpalpable Pulmonary Nodules in a Hybrid Operating Room. Innovations (Philadelphia, Pa). 2020;15(6):555-62. Epub 2020/10/07. doi: 10.1177/1556984520961039. PubMed PMID: 33019831.	The title or abstract does not match the our study
715	Mazzella A, Olland A, Garelli E, Renaud S, Reeb J, Santelmo N, et al. Video-assisted thoracoscopic surgery is a safe option for benign lung diseases requiring lobectomy. SURGICAL ENDOSCOPY AND OTHER INTERVENTIONAL TECHNIQUES. 2017;31(3):1250-6. doi: 10.1007/s00464-016-5099-z. PubMed PMID: WOS:000395075000029.	The title or abstract does not match the our study
716	McDermott S, Fintelmann FJ, Bierhals AJ, Silin DD, Price MC, Ott HC, et al. Image-guided Preoperative Localization of Pulmonary Nodules for Video-assisted and Robotically Assisted Surgery. Radiographics : a review publication of the Radiological Society of North America, Inc. 2019;39(5):1264-79. doi: 10.1148/rg.2019180183. PubMed PMID: WOS:000484828500004.	The title or abstract does not match the our study
717	McDermott S, Fintelmann FJ, Bierhals AJ, Silin DD, Price MC, Ott HC, et al. Image-guided Preoperative Localization of Pulmonary Nodules for Video-assisted and Robotically Assisted Surgery. Radiographics : a review publication of the Radiological Society of North America, Inc. 2019;39(5):1264-79. Epub 2019/08/17. doi: 10.1148/rg.2019180183. PubMed PMID: 31419188.	The title or abstract does not match the our study
718	McElnay P, Casali G, Batchelor T, West D. Adopting a standardized anterior approach significantly increases video-assisted thoracoscopic surgery lobectomy rates. EUROPEAN JOURNAL OF CARDIO-THORACIC SURGERY. 2014;46(1):100-5. doi: 10.1093/ejcts/ezt561. PubMed PMID: WOS:000339666400021.	The title or abstract does not match the our study
719	McGuire AL, Vieira A, Grant K, Mayo J, Sedlic T, Choi J, et al. Computed tomography-guided platinum microcoil lung surgery: A cross-sectional study. JOURNAL OF THORACIC AND CARDIOVASCULAR SURGERY. 2019;158(2):594-600. doi: 10.1016/j.jtcvs.2019.03.096. PubMed PMID: WOS:000475496900081.	The title or abstract does not match the our study
720	McGuire AL, Vieira A, Grant K, Mayo J, Sedlic T, Choi J, et al. Computed tomography-guided platinum microcoil lung surgery: A cross-sectional study. JOURNAL OF THORACIC AND CARDIOVASCULAR SURGERY. 2019;158(2):594-600. doi: 10.1016/j.jtcvs.2019.03.096. PubMed PMID: WOS:000475496900081.	The title or abstract does not match the our study
721	McKenna RJ, Jr., Houck W, Fuller CB. Video-assisted thoracic surgery lobectomy: experience with 1,100 cases. The Annals of thoracic surgery. 2006;81(2):421-5; discussion 5-6. Epub 2006/01/24. doi: 10.1016/j.athoracsur.2005.07.078. PubMed PMID: 16427825.	The title or abstract does not match the our study
722	McKenna RJ, Jr., Houck WV. New approaches to the minimally invasive treatment of lung cancer. Current opinion in pulmonary medicine. 2005;11(4):282-6. Epub 2005/06/02. doi: 10.1097/01.mcp.0000166589.08880.44. PubMed PMID: 15928492.	The title or abstract does not match the our study
723	Medbery RL, Gillespie TW, Liu Y, Nickleach DC, Lipscomb J, Sancheti MS, et al. Nodal Upstaging Is More Common with Thoracotomy than with VATS During Lobectomy for Early-Stage Lung Cancer: An Analysis from the National Cancer Data Base. JOURNAL OF THORACIC ONCOLOGY. 2016;11(2):222-33. doi: 10.1016/j.jtho.2015.10.007. PubMed PMID: WOS:000373094300009.	The title or abstract does not match the our study
724	Medbery RL, Gillespie TW, Liu Y, Nickleach DC, Lipscomb J, Sancheti MS, et al. Nodal Upstaging Is More Common with Thoracotomy than with VATS During Lobectomy for Early-Stage Lung Cancer: An Analysis from the National Cancer Data Base. JOURNAL OF THORACIC ONCOLOGY. 2016;11(2):222-33. doi: 10.1016/j.jtho.2015.10.007. PubMed PMID: WOS:000373094300009.	The title or abstract does not match the our study
725	Medbery RL, Perez SD, Force SD, Gillespie TW, Pickens A, Miller DL, et al. Video-assisted thoracic surgery lobectomy cost variability: implications for a bundled payment era. Ann Thorac Surg. 2014;97(5):1686-92; discussion 92-3. Epub 2014/05/06. doi: 10.1016/j.athoracsur.2014.01.021. PubMed PMID: 24792254.	The title or abstract does not match the our study
726	Medbery RL, Perez SD, Force SD, Gillespie TW, Pickens A, Miller DL, et al. Video-assisted thoracic surgery lobectomy cost variability: implications for a bundled payment era. The Annals of thoracic surgery. 2014;97(5):1686-92; discussion 92-3. Epub 2014/05/06. doi: 10.1016/j.athoracsur.2014.01.021. PubMed PMID: 24792254.	The title or abstract does not match the our study
727	Mehran RJ, Martin LW, Roth JA. COMPARISON OF OUTCOMES BETWEEN MUSCLE-SPARING THORACOTOMY AND VIDEO-ASSISTED THORACIC SURGERY IN PATIENTS WITH cT1 N0 M0 LUNG CANCER. JOURNAL OF THORACIC AND CARDIOVASCULAR SURGERY. 2018;155(3):1307-. doi: 10.1016/j.jtcvs.2017.10.039. PubMed PMID: WOS:000425915100125.	The title or abstract does not match the our study
728	Mehran RJ, Martin LW, Roth JA. COMPARISON OF OUTCOMES BETWEEN MUSCLE-SPARING THORACOTOMY AND VIDEO-ASSISTED THORACIC SURGERY IN PATIENTS WITH cT1 N0 M0 LUNG CANCER. JOURNAL OF THORACIC AND CARDIOVASCULAR SURGERY. 2018;155(3):1307-. doi: 10.1016/j.jtcvs.2017.10.039. PubMed PMID: WOS:000425915100125.	The title or abstract does not match the our study
729	Mei J, Pu Q, Liao H, Ma L, Zhu Y, Liu L. A novel method for troubleshooting vascular injury during anatomic thoracoscopic pulmonary resection without conversion to thoracotomy. Surgical endoscopy. 2013;27(2):530-7. Epub 2012/07/19. doi: 10.1007/s00464-012-2475-1. PubMed PMID: 22806532; PubMed Central PMCID: PMCPMC3580039.	The title or abstract does not match the our study
730	Mei JD, Guo CL, Xia L, Liao H, Pu Q, Ma L, et al. Long-term survival outcomes of video-assisted thoracic surgery lobectomy for stage I-II non-small cell lung cancer are more favorable than thoracotomy: a propensity score-matched analysis from a high-volume center in China. Translational lung cancer research. 2019;8(2):155-66. doi: 10.21037/tlcr.2018.12.04. PubMed PMID: WOS:000465307700006.	The title or abstract does not match the our study
731	Mei LY, Liu WZ, Xiu YC, Tao SL, Feng YG, Tan QY, et al. Multi-center experience in an optimized right upper lobectomy surgical procedure in China. Thoracic cancer. 2023;14(6):573-83. doi: 10.1111/1759-7714.14781. PubMed PMID: WOS:000903900200001.	The title or abstract does not match the our study
732	Meng D, Fu L, Wang L, Dai Y, Lv W, Zhang J, et al. Video-assisted thoracoscopic surgery versus open thoracotomy in pulmonary metastasectomy: a meta-analysis of observational studies. Interactive cardiovascular and thoracic surgery. 2016;22(2):200-6. Epub 2015/11/22. doi: 10.1093/icvts/ivv309. PubMed PMID: 26590306.	The title or abstract does not match the our study
733	Meng D, Fu L, Wang L, Dai Y, Lv W, Zhang J, et al. Video-assisted thoracoscopic surgery versus open thoracotomy in pulmonary metastasectomy: a meta-analysis of observational studies. Interactive cardiovascular and thoracic surgery. 2016;22(2):200-6. Epub 2015/11/22. doi: 10.1093/icvts/ivv309. PubMed PMID: 26590306.	The title or abstract does not match the our study
734	Meng D, Fu LH, Wang LM, Dai YN, Lv W, Zhang JP, et al. Video-assisted thoracoscopic surgery versus open thoracotomy in pulmonary metastasectomy: a meta-analysis of observational studies. Interactive cardiovascular and thoracic surgery. 2016;22(2):200-6. doi: 10.1093/icvts/ivv309. PubMed PMID: WOS:000372420100014.	The title or abstract does not match the our study
735	Menna C, De Falco E, Teodonio L, Andreetti C, Maurizi G, Ciccone AM, et al. Surgical wound-site inflammation: video-assisted thoracic surgery versus thoracotomy. Interactive cardiovascular and thoracic surgery. 2019;28(2):240-6. doi: 10.1093/icvts/ivy231. PubMed PMID: WOS:000467955400011.	The title or abstract does not match the our study
736	Menna C, De Falco E, Teodonio L, Andreetti C, Maurizi G, Ciccone AM, et al. Surgical wound-site inflammation: video-assisted thoracic surgery versus thoracotomy. Interactive cardiovascular and thoracic surgery. 2019;28(2):240-6. Epub 2018/07/31. doi: 10.1093/icvts/ivy231. PubMed PMID: 30060100.	The title or abstract does not match the our study
737	Menon A, Milton R, Thorpe JA, Papagiannopoulos K. The value of video-assisted mediastinoscopy in pulmonary metastasectomy. European journal of cardio-thoracic surgery : official journal of the European Association for Cardio-thoracic Surgery. 2007;32(2):351-4; discussion 4-5. Epub 2007/05/26. doi: 10.1016/j.ejcts.2007.04.031. PubMed PMID: 17524660.	The title or abstract does not match the our study
738	Merchant NN, McKenna R, Jr., Onugha O. Is There a Role for VATS Sleeve Lobectomy in Lung Cancer? Surg Technol Int. 2018;32:225-9. Epub 2018/05/24. PubMed PMID: 29791705.	The title or abstract does not match the our study
739	Merchant NN, McKenna R, Jr., Onugha O. Is There a Role for VATS Sleeve Lobectomy in Lung Cancer? Surgical technology international. 2018;32:225-9. Epub 2018/05/24. PubMed PMID: 29791705.	The title or abstract does not match the our study
740	Mercier O. VATS versus open thoracotomy for lung cancer resection: is the game still running? EUROPEAN JOURNAL OF CARDIO-THORACIC SURGERY. 2022;62(3). doi: 10.1093/ejcts/ezac303. PubMed PMID: WOS:000796687800001.	The title or abstract does not match the our study
741	Mercier O. VATS versus open thoracotomy for lung cancer resection: is the game still running? EUROPEAN JOURNAL OF CARDIO-THORACIC SURGERY. 2022;62(3). doi: 10.1093/ejcts/ezac303. PubMed PMID: WOS:000796687800001.	The title or abstract does not match the our study
742	Merritt RE, Hoang CD, Shrager JB. Lymph Node Evaluation Achieved by Open Lobectomy Compared With Thoracoscopic Lobectomy for N0 Lung Cancer. ANNALS OF THORACIC SURGERY. 2013;96(4):1171-7. doi: 10.1016/j.athoracsur.2013.05.044. PubMed PMID: WOS:000325156800016.	The title or abstract does not match the our study
743	Merritt RE, Hoang CD, Shrager JB. Lymph Node Evaluation Achieved by Open Lobectomy Compared With Thoracoscopic Lobectomy for N0 Lung Cancer. ANNALS OF THORACIC SURGERY. 2013;96(4):1171-7. doi: 10.1016/j.athoracsur.2013.05.044. PubMed PMID: WOS:000325156800016.	The title or abstract does not match the our study
744	Merritt RE. Robotic Segmentectomy. Thoracic surgery clinics. 2023;33(1):43-9. Epub 2022/11/14. doi: 10.1016/j.thorsurg.2022.09.002. PubMed PMID: 36372532.	The title or abstract does not match the our study
745	Merritt RE. Robotic Segmentectomy. Thoracic surgery clinics. 2023;33(1):43-9. Epub 2022/11/14. doi: 10.1016/j.thorsurg.2022.09.002. PubMed PMID: 36372532.	The title or abstract does not match the our study
746	Meyer C, Bartsch D, Mirow N, Kirschbaum A. Video-Assisted Laser Resection of Lung Metastases-Feasibility of a New Surgical Technique. Thorac Cardiovasc Surg. 2017;65(5):382-6. Epub 2017/01/23. doi: 10.1055/s-0036-1597990. PubMed PMID: 28110489.	The title or abstract does not match the our study
747	Meyer C, Bartsch D, Mirow N, Kirschbaum A. Video-Assisted Laser Resection of Lung MetastasesFeasibility of a New Surgical Technique. THORACIC AND CARDIOVASCULAR SURGEON. 2017;65(5):382-6. doi: 10.1055/s-0036-1597990. PubMed PMID: WOS:000407562100008.	The title or abstract does not match the our study
748	Mi XQ, Dai ZY, Liu CW, Mei JD, Zhu YK, Liu LX, et al. Perioperative outcomes of uniportal versus three-port video-assisted thoracoscopic surgery in lung cancer patients aged ≥ 75 years old: a cohort study. BMC surgery. 2024;24(1). doi: 10.1186/s12893-024-02320-7. PubMed PMID: WOS:001148348700003.	The title or abstract does not match the our study
749	Migliore M, Criscione A, Calvo D, Privitera G, Spatola C, Parra ES, et al. Wider implications of video-assisted thoracic surgery versus open approach for lung metastasectomy. Future oncology (London, England). 2015;11(2 Suppl):25-9. Epub 2015/02/11. doi: 10.2217/fon.14.257. PubMed PMID: 25662324.	The title or abstract does not match the our study
750	Migliore M, Criscione A, Calvo D, Privitera G, Spatola C, Parra ES, et al. Wider implications of video-assisted thoracic surgery versus open approach for lung metastasectomy. Future oncology (London, England). 2015;11(2 Suppl):25-9. Epub 2015/02/11. doi: 10.2217/fon.14.257. PubMed PMID: 25662324.	The title or abstract does not match the our study
751	Mikami I, Koizumi K, Tanaka S. Changes in right ventricular performance in elderly patients who underwent lobectomy using video-assisted thoracic surgery for primary lung cancer. The Japanese journal of thoracic and cardiovascular surgery : official publication of the Japanese Association for Thoracic Surgery = Nihon Kyobu Geka Gakkai zasshi. 2001;49(3):153-9. Epub 2001/04/18. doi: 10.1007/bf0291…	The title or abstract does not match the our study
752	Miller DL, Roy S, Kassis ES, Yadalam S, Ramisetti S, Johnston SS. Impact of Powered and Tissue-Specific Endoscopic Stapling Technology on Clinical and Economic Outcomes of Video-Assisted Thoracic Surgery Lobectomy Procedures: A Retrospective, Observational Study. ADVANCES IN THERAPY. 2018;35(5):707-23. doi: 10.1007/s12325-018-0679-z. PubMed PMID: WOS:000432809800011.	The title or abstract does not match the our study
753	Mimura T, Kagimoto A, Miyamoto T, Nakashima C, Nishina M, Hirai Y, et al. Video-assisted thoracoscopic surgery using a three-dimensional thoracoscopic system as an educational tool for surgical trainees in general thoracic surgery. General thoracic and cardiovascular surgery. 2021;69(3):511-5. doi: 10.1007/s11748-020-01508-x. PubMed PMID: WOS:000576747500001.	The title or abstract does not match the our study
754	Mimura T, Kagimoto A, Miyamoto T, Nakashima C, Nishina M, Hirai Y, et al. Video-assisted thoracoscopic surgery using a three-dimensional thoracoscopic system as an educational tool for surgical trainees in general thoracic surgery. General thoracic and cardiovascular surgery. 2021;69(3):511-5. doi: 10.1007/s11748-020-01508-x. PubMed PMID: WOS:000576747500001.	The title or abstract does not match the our study
755	Miyajima M, Maki R, Tada M, Tsuruta K, Takahashi Y, Arai W, et al. Vessel sealing system for video-assisted lung resection for cancer reduces chylothorax and bleeding. Journal of thoracic disease. 2021;13(6):3458-66. doi: 10.21037/jtd-21-169. PubMed PMID: WOS:000668895500012.	The title or abstract does not match the our study
756	Miyata Y, Okada M. Hybrid video-assisted thoracic surgery basilar (S9-10) segmentectomy. Seminars in thoracic and cardiovascular surgery. 2011;23(1):73-7. Epub 2011/08/03. doi: 10.1053/j.semtcvs.2011.04.001. PubMed PMID: 21807304.	The title or abstract does not match the our study
757	Miyazaki T, Imperatori A, Jimenez M, Drosos P, Gomez-Hernandez MT, Varela G, et al. An aggregate score to stratify the technical complexity of video-assisted thoracoscopic lobectomy. Interactive cardiovascular and thoracic surgery. 2019;28(5):728-34. doi: 10.1093/icvts/ivy319. PubMed PMID: WOS:000493196800010.	The title or abstract does not match the our study
758	Miyazaki T, Nagayasu T, Yamasaki N, Tsuchiya T, Matsumoto K, Tagawa T, et al. Video-assisted thoracoscopic lobectomy with the patient in the semi-prone position: initial experience and benefits of lymph node dissection. General thoracic and cardiovascular surgery. 2014;62(10):614-9. Epub 2014/04/29. doi: 10.1007/s11748-014-0408-8. PubMed PMID: 24770883.	The title or abstract does not match the our study
759	Miyazaki T, Sakai T, Tsuchiya T, Yamasaki N, Tagawa T, Mine M, et al. Assessment and follow-up of intercostal nerve damage after video-assisted thoracic surgery. EUROPEAN JOURNAL OF CARDIO-THORACIC SURGERY. 2011;39(6):1033-9. doi: 10.1016/j.ejcts.2010.10.015. PubMed PMID: WOS:000291586500049.	The title or abstract does not match the our study
760	Moffatt SD, Mitchell JD, Whyte RI. Role of video-assisted thoracoscopic surgery and classic thoracotomy in lung cancer management. Current opinion in pulmonary medicine. 2002;8(4):281-6. Epub 2002/06/11. doi: 10.1097/00063198-200207000-00007. PubMed PMID: 12055390.	The title or abstract does not match the our study
761	Mohiuddin K, Swanson SJ. Maximizing the Benefit of Minimally Invasive Surgery. Journal of surgical oncology. 2013;108(5):315-9. doi: 10.1002/jso.23398. PubMed PMID: WOS:000324922600011.	The title or abstract does not match the our study
762	Molins L, Lanuti M, Force S, Woolley S, Krantz S, Creedon EE, et al. Evaluation of a Powered Vascular Stapler in Video-Assisted Thoracic Surgery Lobectomy. JOURNAL OF SURGICAL RESEARCH. 2020;253:26-33. doi: 10.1016/j.jss.2020.03.023. PubMed PMID: WOS:000550908900006.	The title or abstract does not match the our study
763	Molins L, Mauri E, Sánchez M, Fibla JJ, Gimferrer JM, Arguis P, et al. Locating pulmonary nodules with a computed axial tomography-guided harpoon prior to videothoracoscopic resection. Experience with 52 cases. Cirugia espanola. 2013;91(3):184-8. doi: 10.1016/j.ciresp.2012.07.004. PubMed PMID: WOS:000315737400011.	The title or abstract does not match the our study
764	Montagne F, Chaari Z, Bottet B, Sarsam M, Mbadinga F, Selim J, et al. Long-Term Survival Following Minimally Invasive Lung Cancer Surgery: Comparing Robotic-Assisted and Video-Assisted Surgery. Cancers. 2022;14(11). doi: 10.3390/cancers14112611. PubMed PMID: WOS:000808640800001.	The title or abstract does not match the our study
765	Moon Y, Choi SY, Moon MH. The prognosis of stage I non-small cell lung cancer with visceral pleural invasion and whole pleural adhesion after video-assisted thoracoscopic lobectomy: A single center retrospective study. Journal of thoracic disease. 2020;12(10):5729-38. doi: 10.21037/jtd-20-1840. PubMed PMID: WOS:000583404900050.	The title or abstract does not match the our study
766	Moon Y. Initial experience with uniportal video-assisted thoracoscopic surgery for the treatment of lung cancer performed by a surgeon who did not have previous experience performing multiportal thoracoscopic surgery: a single center retrospective study. Journal of thoracic disease. 2020;12(5):1972-81. doi: 10.21037/jtd-20-242. PubMed PMID: WOS:000537461900024.	The title or abstract does not match the our study
767	Morino A, Murase K, Yamada K. Complications after video-assisted thoracic surgery in patients with pulmonary nontuberculous mycobacterial lung disease who underwent preoperative pulmonary rehabilitation. Journal of physical therapy science. 2015;27(8):2541-4. doi: 10.1589/jpts.27.2541. PubMed PMID: WOS:000360019600032.	The title or abstract does not match the our study
768	Motono N, Iwai S, Iijima Y, Usuda K, Uramoto H. Operative invasiveness does not affect the prognosis of patients with non-small cell lung cancer. BMC pulmonary medicine. 2020;20(1). doi: 10.1186/s12890-020-01264-x. PubMed PMID: WOS:000582233300001.	The title or abstract does not match the our study
769	Motono N, Mizoguchi T, Ishikawa M, Iwai S, Iijima Y, Uramoto H. Improvements in perioperative outcomes for non-small cell lung cancer: a decade-long analysis. SURGICAL ENDOSCOPY AND OTHER INTERVENTIONAL TECHNIQUES. 2023;37(1):172-9. doi: 10.1007/s00464-022-09471-9. PubMed PMID: WOS:000830973900001.	The title or abstract does not match the our study
770	Mun M, Kohno T. Video-assisted thoracic surgery for clinical stage I lung cancer in octogenarians. The Annals of thoracic surgery. 2008;85(2):406-11. Epub 2008/01/29. doi: 10.1016/j.athoracsur.2007.10.057. PubMed PMID: 18222233.	The title or abstract does not match the our study
771	Mun M, Nakao M, Matsuura Y, Ichinose J, Nakagawa K, Okumura S. Video-assisted thoracoscopic surgery lobectomy for non-small cell lung cancer. General thoracic and cardiovascular surgery. 2018;66(11):626-31. doi: 10.1007/s11748-018-0979-x. PubMed PMID: WOS:000448173800002.	The title or abstract does not match the our study
772	Murakawa T, Ichinose J, Hino H, Kitano K, Konoeda C, Nakajima J. Long-Term Outcomes of Open and Video-Assisted Thoracoscopic Lung Lobectomy for the Treatment of Early Stage Non-small Cell Lung Cancer are Similar: A Propensity-Matched Study. World journal of surgery. 2015;39(5):1084-91. doi: 10.1007/s00268-014-2918-z. PubMed PMID: WOS:000352083200004.	The title or abstract does not match the our study
773	Murakawa T. Past, present, and future perspectives of pulmonary metastasectomy for patients with advanced colorectal cancer. Surgery today. 2021;51(2):204-11. doi: 10.1007/s00595-020-02119-y. PubMed PMID: WOS:000563594500002.	The title or abstract does not match the our study
774	Muraoka M, Oka T, Akamine S, Tagawa T, Nakamura A, Hashizume S, et al. Video-assisted thoracic surgery lobectomy reduces the morbidity after surgery for stage I non-small cell lung cancer. The Japanese journal of thoracic and cardiovascular surgery : official publication of the Japanese Association for Thoracic Surgery = Nihon Kyobu Geka Gakkai zasshi. 2006;54(2):49-55. Epub 2006/03/08. doi: 10.1…	The title or abstract does not match the our study
775	Muriana P, Rossetti F, Viscardi S, Novellis P, Veronesi G. Prolonged air leak after robotic lung resection: a narrative review. Journal of thoracic disease. 2023;15(2):909-17. doi: 10.21037/jtd-22-818. PubMed PMID: WOS:000885918500001.	The title or abstract does not match the our study
776	Murthy S. Video-assisted thoracoscopic surgery for the treatment of lung cancer. Cleveland Clinic journal of medicine. 2012;79 Electronic Suppl 1:eS23-5. Epub 2012/05/25. doi: 10.3949/ccjm.79.s2.05. PubMed PMID: 22614961.	The title or abstract does not match the our study
777	Nachira D, Congedo MT, Tabacco D, Sassorossi C, Calabrese G, Ismail M, et al. Surgical Effectiveness of Uniportal-VATS Lobectomy Compared to Open Surgery in Early-Stage Lung Cancer. Frontiers in surgery. 2022;9. doi: 10.3389/fsurg.2022.840070. PubMed PMID: WOS:000773459000001.	The title or abstract does not match the our study
778	Nagahiro I, Andou A, Aoe M, Sano Y, Date H, Shimizu N. Pulmonary function, postoperative pain, and serum cytokine level after lobectomy: a comparison of VATS and conventional procedure. The Annals of thoracic surgery. 2001;72(2):362-5. Epub 2001/08/23. doi: 10.1016/s0003-4975(01)02804-1. PubMed PMID: 11515867.	The title or abstract does not match the our study
779	Nagai S, Imanishi N, Matsuoka T, Matsuoka K, Ueda M, Miyamoto Y. Video-Assisted Thoracoscopic Pneumonectomy: Retrospective Outcome Analysis of 47 Consecutive Patients. ANNALS OF THORACIC SURGERY. 2014;97(6):1908-13. doi: 10.1016/j.athoracsur.2014.02.022. PubMed PMID: WOS:000337252200008.	The title or abstract does not match the our study
780	Nagai S, Imanishi N, Matsuoka T, Matsuoka K, Ueda M, Miyamoto Y. Video-Assisted Thoracoscopic Pneumonectomy: Retrospective Outcome Analysis of 47 Consecutive Patients. ANNALS OF THORACIC SURGERY. 2014;97(6):1908-13. doi: 10.1016/j.athoracsur.2014.02.022. PubMed PMID: WOS:000337252200008.	The title or abstract does not match the our study
781	Nagashima T. Thoracoscopic left mediastinal lymph node dissection. Annals of translational medicine. 2016;4(1). doi: 10.3978/j.issn.2305-5839.2015.12.58. PubMed PMID: WOS:000384791600010.	The title or abstract does not match the our study
782	Naidoo R, Windsor MN, Goldstraw P. Surgery in 2013 and beyond. Journal of thoracic disease. 2013;5:S593-S606. doi: 10.3978/j.issn.2072-1439.2013.07.39. PubMed PMID: WOS:000327100000014.	The title or abstract does not match the our study
783	Nakajima J, Takamoto S, Kohno T, Ohtsuka T. Costs of videothoracoscopic surgery versus open resection for patients with of lung carcinoma. Cancer. 2000;89(11 Suppl):2497-501. Epub 2001/01/09. doi: 10.1002/1097-0142(20001201)89:11+<2497::aid-cncr31>3.3.co;2-x. PubMed PMID: 11147635.	The title or abstract does not match the our study
784	Nakamura H, Taniguchi Y, Makihara K, Metsugi H, Maeta H, Ishiguro K, et al. [Video-assisted thoracic surgery (VATS) for metastatic lung tumor: comparison with thoracotomy]. Kyobu geka The Japanese journal of thoracic surgery. 2000;53(1):34-8. Epub 2000/01/20. PubMed PMID: 10639791.	The title or abstract does not match the our study
785	Nakamura H. Controversies in thoracoscopic lobectomy for lung cancer. Annals of thoracic and cardiovascular surgery : official journal of the Association of Thoracic and Cardiovascular Surgeons of Asia. 2007;13(4):225-7. Epub 2007/08/25. PubMed PMID: 17717496.	The title or abstract does not match the our study
786	Nakamura H. Systematic Review of Published Studies on Safety and Efficacy of Thoracoscopic and Robot-Assisted Lobectomy for Lung Cancer. ANNALS OF THORACIC AND CARDIOVASCULAR SURGERY. 2014;20(2):93-8. doi: 10.5761/atcs.ra.13-00314. PubMed PMID: WOS:000335614100001.	The title or abstract does not match the our study
787	Nakamura H. Systematic Review of Published Studies on Safety and Efficacy of Thoracoscopic and Robot-Assisted Lobectomy for Lung Cancer. ANNALS OF THORACIC AND CARDIOVASCULAR SURGERY. 2014;20(2):93-8. doi: 10.5761/atcs.ra.13-00314. PubMed PMID: WOS:000335614100001.	The title or abstract does not match the our study
788	Nakanishi K. Video-assisted thoracic surgery lobectomy with bronchoplasty for lung cancer: initial experience and techniques. The Annals of thoracic surgery. 2007;84(1):191-5. Epub 2007/06/26. doi: 10.1016/j.athoracsur.2007.03.008. PubMed PMID: 17588409.	The title or abstract does not match the our study
789	Nakano T, Endo S, Endo T, Otani S, Tsubochi H, Yamamoto S, et al. Surgical Outcome of Video-Assisted Thoracoscopic Surgery vs. Thoracotomy for Primary Lung Cancer &gt;5 cm in Diameter. ANNALS OF THORACIC AND CARDIOVASCULAR SURGERY. 2015;21(5):428-34. doi: 10.5761/atcs.oa.15-00014. PubMed PMID: WOS:000363792200003.	The title or abstract does not match the our study
790	Nakano T, Tetsuka K, Endo T, Kanai Y, Otani S, Tsubochi H, et al. Extraction bag lavage cytology during video-assisted thoracoscopic surgery for primary lung cancer. Interactive cardiovascular and thoracic surgery. 2014;18(6):770-4. doi: 10.1093/icvts/ivu032. PubMed PMID: WOS:000336505800016.	The title or abstract does not match the our study
791	Nakao M, Ichinose J, Matsuura Y, Nakagawa K, Okumura S, Mun M. Long-term oncological outcome after thoracoscopic lobectomy for non-small cell lung cancer patients. Journal of thoracic disease. 2019;11(7):3112-21. doi: 10.21037/jtd.2019.07.02. PubMed PMID: WOS:000477975100061.	The title or abstract does not match the our study
792	Napolitano MA, Sparks AD, Werba G, Rosenfeld ES, Antevil JL, Trachiotis GD. Video-Assisted Thoracoscopic Surgery Lung Resection in United States Veterans: Trends and Outcomes versus Thoracotomy. THORACIC AND CARDIOVASCULAR SURGEON. 2022;70(04):346-54. doi: 10.1055/s-0041-1728707. PubMed PMID: WOS:000655244900003.	The title or abstract does not match the our study
793	Napolitano MA, Sparks AD, Werba G, Rosenfeld ES, Antevil JL, Trachiotis GD. Video-Assisted Thoracoscopic Surgery Lung Resection in United States Veterans: Trends and Outcomes versus Thoracotomy. THORACIC AND CARDIOVASCULAR SURGEON. 2022;70(04):346-54. doi: 10.1055/s-0041-1728707. PubMed PMID: WOS:000655244900003.	The title or abstract does not match the our study
794	Negishi H, Mizukoshi N, Ozeki M, Komori K, Otani S, Tsubochi H, et al. [Retrograde S(9+)10 Segmentectomy without Interlobar Fissurelectomy]. Kyobu geka The Japanese journal of thoracic surgery. 2023;76(1):20-3. Epub 2023/02/03. PubMed PMID: 36731829.	The title or abstract does not match the our study
795	Nelson DB, Mehran RJ, Mitchell KG, Rajaram R, Correa AM, Bassett RL, et al. Robotic-Assisted Lobectomy for Non-Small Cell Lung Cancer: A Comprehensive Institutional Experience. ANNALS OF THORACIC SURGERY. 2019;108(2):370-6. doi: 10.1016/j.athoracsur.2019.03.051. PubMed PMID: WOS:000476514900033.	The title or abstract does not match the our study
796	NeMoyer RE, Pantin E, Aisner J, Jongco R, Mellender S, Chiricolo A, et al. Paravertebral Nerve Block With Liposomal Bupivacaine for Pain Control Following Video-Assisted Thoracoscopic Surgery and Thoracotomy. JOURNAL OF SURGICAL RESEARCH. 2020;246:19-25. doi: 10.1016/j.jss.2019.07.093. PubMed PMID: WOS:000502794400003.	The title or abstract does not match the our study
797	Ng CS, Wan IY, Yim AP. Impact of video-assisted thoracoscopic major lung resection on immune function. Asian cardiovascular & thoracic annals. 2009;17(4):426-32. Epub 2009/08/29. doi: 10.1177/0218492309338100. PubMed PMID: 19713346.	The title or abstract does not match the our study
798	Ng CS, Wan S, Hui CW, Lee TW, Underwood MJ, Yim AP. Video-assisted thoracic surgery for early stage lung cancer - can short-term immunological advantages improve long-term survival? Ann Thorac Cardiovasc Surg. 2006;12(5):308-12. Epub 2006/11/11. PubMed PMID: 17095971.	The title or abstract does not match the our study
799	Ng CS, Wan S, Hui CW, Lee TW, Underwood MJ, Yim AP. Video-assisted thoracic surgery for early stage lung cancer - can short-term immunological advantages improve long-term survival? Annals of thoracic and cardiovascular surgery : official journal of the Association of Thoracic and Cardiovascular Surgeons of Asia. 2006;12(5):308-12. Epub 2006/11/11. PubMed PMID: 17095971.	The title or abstract does not match the our study
800	Ng CSH, Kim HK, Wong RHL, Yim APC, Mok TSK, Choi YH. Single-Port Video-Assisted Thoracoscopic Major Lung Resections: Experience with 150 Consecutive Cases. THORACIC AND CARDIOVASCULAR SURGEON. 2016;64(4):348-53. doi: 10.1055/s-0034-1396789. PubMed PMID: WOS:000377477800014.	The title or abstract does not match the our study
801	Ng CSH, MacDonald JK, Gilbert S, Khan AZ, Kim YT, Louie BE, et al. Expert Consensus Statement on Optimal Approach to Lobectomy for Non-Small Cell Lung Cancer. Innovations (Philadelphia, Pa). 2019;14(2):87-9. Epub 2019/05/02. doi: 10.1177/1556984519837007. PubMed PMID: 31039679.	The title or abstract does not match the our study
802	Ng CSH, MacDonald JK, Gilbert S, Khan AZ, Kim YT, Louie BE, et al. Expert Consensus Statement on Optimal Approach to Lobectomy for Non-Small Cell Lung Cancer. Innovations (Philadelphia, Pa). 2019;14(2):87-9. Epub 2019/05/02. doi: 10.1177/1556984519837007. PubMed PMID: 31039679.	The title or abstract does not match the our study
803	Ng CSH. Uniportal VATS in Asia. Journal of thoracic disease. 2013;5:S221-S5. doi: 10.3978/j.issn.2072-1439.2013.07.06. PubMed PMID: WOS:000324675700013.	The title or abstract does not match the our study
804	Ng T, Ryder BA. Evolution to video-assisted thoracic surgery lobectomy after training: initial results of the first 30 patients. Journal of the American College of Surgeons. 2006;203(4):551-7. Epub 2006/09/27. doi: 10.1016/j.jamcollsurg.2006.06.003. PubMed PMID: 17000401.	The title or abstract does not match the our study
805	Ngodngamthaweesuk M, Attanawanich S, Kijjanon N. Video-assisted thoracic surgery lobectomy for lung cancer in Ramathibodi Hospital. Journal of the Medical Association of Thailand = Chotmaihet thangphaet. 2013;96(7):819-23. Epub 2013/12/11. PubMed PMID: 24319853.	The title or abstract does not match the our study
806	Nicastri DG, Wisnivesky JP, Litle VR, Yun J, Chin C, Dembitzer FR, et al. Thoracoscopic lobectomy: report on safety, discharge independence, pain, and chemotherapy tolerance. The Journal of thoracic and cardiovascular surgery. 2008;135(3):642-7. Epub 2008/03/11. doi: 10.1016/j.jtcvs.2007.09.014. PubMed PMID: 18329487.	The title or abstract does not match the our study
807	Nicotra S, Comacchio G, Pangoni A, Rebusso A, Zuin A, Rea F. Bronchus intermedius sleeve resection through a VATS approach. Multimedia manual of cardiothoracic surgery : MMCTS. 2020;2020. Epub 2020/05/28. doi: 10.1510/mmcts.2020.018. PubMed PMID: 32459074.	The title or abstract does not match the our study
808	Ninan M, Dylewski MR. Total port-access robot-assisted pulmonary lobectomy without utility thoracotomy. European journal of cardio-thoracic surgery : official journal of the European Association for Cardio-thoracic Surgery. 2010;38(2):231-2. Epub 2010/03/04. doi: 10.1016/j.ejcts.2010.01.047. PubMed PMID: 20197237.	The title or abstract does not match the our study
809	Nishio W, Tane K, Uchino K, Yoshimura M. Total thoracoscopic posterior basal segmentectomy for primary lung cancer. Multimedia manual of cardiothoracic surgery : MMCTS. 2014;2014. Epub 2014/12/17. doi: 10.1093/mmcts/mmu025. PubMed PMID: 25500769.	The title or abstract does not match the our study
810	Nishiyama N, Nagano K, Izumi N, Tei K, Hanada S, Komatsu H, et al. Lobectomy for indeterminate lung tumors with a strong suspicion of lung cancer. Annals of thoracic and cardiovascular surgery : official journal of the Association of Thoracic and Cardiovascular Surgeons of Asia. 2012;18(3):243-6. Epub 2012/07/14. doi: 10.5761/atcs.cr.11.01713. PubMed PMID: 22790998.	The title or abstract does not match the our study
811	Nishizawa N, Okawara M, Mori M, Fujino Y, Matsuda S, Fushimi K, et al. Postoperative cerebral infarction risk is related to lobectomy site in lung cancer: a retrospective cohort study of nationwide data in Japan. BMJ open respiratory research. 2022;9(1). doi: 10.1136/bmjresp-2022-001327. PubMed PMID: WOS:000830046500001.	The title or abstract does not match the our study
812	Niskakangas A, Mustonen O, Puro I, Karjula T, Helminen O, Yannopoulos F. Results of video-assisted thoracoscopic surgery versus thoracotomy for lung cancer in a mixed practice medium-volume hospital: a propensity-matched study. Interdisciplinary cardiovascular and thoracic surgery. 2023;37(6). doi: 10.1093/icvts/ivad189. PubMed PMID: WOS:001116627900002.	The title or abstract does not match the our study
813	Niskakangas A, Mustonen O, Puro I, Karjula T, Helminen O, Yannopoulos F. Results of video-assisted thoracoscopic surgery versus thoracotomy for lung cancer in a mixed practice medium-volume hospital: a propensity-matched study. Interdisciplinary cardiovascular and thoracic surgery. 2023;37(6). doi: 10.1093/icvts/ivad189. PubMed PMID: WOS:001116627900002.	The title or abstract does not match the our study
814	Niu ZY, Cao YQ, Du MY, Sun SY, Yan Y, Zheng YY, et al. Robotic-assisted versus video-assisted lobectomy for resectable non-small-cell lung cancer: the RVlob randomized controlled trial. ECLINICALMEDICINE. 2024;74. doi: 10.1016/j.eclinm.2024.102707. PubMed PMID: WOS:001267541900001.	The title or abstract does not match the our study
815	Niu ZY, Chen K, Jin RS, Zheng B, Gong X, Nie Q, et al. Three-dimensional computed tomography reconstruction in video-assisted thoracoscopic segmentectomy (DRIVATS): A prospective, multicenter randomized controlled trial. Frontiers in surgery. 2022;9. doi: 10.3389/fsurg.2022.941582. PubMed PMID: WOS:000891701400001.	The title or abstract does not match the our study
816	Nobel TB, Adusumilli PS, Molena D. Opioid use and abuse following video-assisted thoracic surgery (VATS) or thoracotomy lung cancer surgery. Translational lung cancer research. 2019;8:S373-S7. doi: 10.21037/tlcr.2019.05.14. PubMed PMID: WOS:000505215300014.	The title or abstract does not match the our study
817	Nomori H, Cong Y, Sugimura H. Limited thoracotomy for segmentectomy: a comparison of postoperative pain with thoracoscopic lobectomy. Surgery today. 2016;46(11):1243-8. doi: 10.1007/s00595-015-1302-4. PubMed PMID: WOS:000385675400002.	The title or abstract does not match the our study
818	Nomori H, Cong Y, Sugimura H. Limited thoracotomy for segmentectomy: a comparison of postoperative pain with thoracoscopic lobectomy. Surgery today. 2016;46(11):1243-8. doi: 10.1007/s00595-015-1302-4. PubMed PMID: WOS:000385675400002.	The title or abstract does not match the our study
819	Nomori H, Horio H, Naruke T, Suemasu K. Posterolateral thoracotomy is behind limited thoracotomy and thoracoscopic surgery in terms of postoperative pulmonary function and walking capacity. Eur J Cardiothorac Surg. 2002;21(1):155-6. Epub 2002/01/15. doi: 10.1016/s1010-7940(01)01057-0. PubMed PMID: 11788292.	The title or abstract does not match the our study
820	Nomori H, Horio H, Naruke T, Suemasu K. What is the advantage of a thoracoscopic lobectomy over a limited thoracotomy procedure for lung cancer surgery? The Annals of thoracic surgery. 2001;72(3):879-84. Epub 2001/09/22. doi: 10.1016/s0003-4975(01)02891-0. PubMed PMID: 11565674.	The title or abstract does not match the our study
821	Nomori H, Ohtsuka T, Horio H, Naruke T, Suemasu K. Difference in the impairment of vital capacity and 6-minute walking after a lobectomy performed by thoracoscopic surgery, an anterior limited thoracotomy, an anteroaxillary thoracotomy, and a posterolateral thoracotomy. Surgery today. 2003;33(1):7-12. Epub 2003/02/01. doi: 10.1007/s005950300001. PubMed PMID: 12560900.	The title or abstract does not match the our study
822	Nomura S, Tsujimoto H, Ishibashi Y, Fujishima S, Kouzu K, Harada M, et al. Efficacy of artificial pneumothorax under two-lung ventilation in video-assisted thoracoscopic surgery for esophageal cancer. SURGICAL ENDOSCOPY AND OTHER INTERVENTIONAL TECHNIQUES. 2020;34(12):5501-7. doi: 10.1007/s00464-019-07347-z. PubMed PMID: WOS:000587152200038.	The title or abstract does not match the our study
823	Nosotti M, De Simone M, Cioffi U. Mediastinal lymph node dissection in video-assisted thoracoscopic lobectomy. The Thoracic and cardiovascular surgeon. 2014;62(2):179. Epub 2012/11/28. doi: 10.1055/s-0032-1322630. PubMed PMID: 23180427.	The title or abstract does not match the our study
824	Nosotti M, Droghetti A, Luzzi L, Solli P, Crisci R. First Italian Consensus Conference on VATS lobectomy for NSCLC. Tumori. 2017;103(2):124-35. Epub 2016/12/24. doi: 10.5301/tj.5000578. PubMed PMID: 28009427.	The title or abstract does not match the our study
825	Novellis P, Maisonneuve P, Dieci E, Voulaz E, Bottoni E, Di Stefano S, et al. Quality of Life, Postoperative Pain, and Lymph Node Dissection in a Robotic Approach Compared to VATS and OPEN for Early Stage Lung Cancer. Journal of clinical medicine. 2021;10(8). doi: 10.3390/jcm10081687. PubMed PMID: WOS:000644470900001.	The title or abstract does not match the our study
826	Numan RC, Baas P, Klomp HM, Wouters MW. Optimal surgical management of pulmonary metastases: VATS versus thoracotomy. Respirology (Carlton, Vic). 2016;21(1):188-90. doi: 10.1111/resp.12607. PubMed PMID: WOS:000367312400027.	The title or abstract does not match the our study
827	Numan RC, Baas P, Klomp HM, Wouters MW. Optimal surgical management of pulmonary metastases: VATS versus thoracotomy. Respirology (Carlton, Vic). 2016;21(1):188-90. Epub 2015/08/11. doi: 10.1111/resp.12607. PubMed PMID: 26256680.	The title or abstract does not match the our study
828	Obiols C, Call S, Rami-Porta R, Jaén A, de Antonio DG, Carrasco SC, et al. Radicality of lymphadenectomy in lung cancer resections by thoracotomy and video-assisted thoracoscopic approach: A prospective, multicentre and propensity-score adjusted study. Lung cancer (Amsterdam, Netherlands). 2022;165:63-70. doi: 10.1016/j.lungcan.2022.01.004. PubMed PMID: WOS:000820475900009.	The title or abstract does not match the our study
829	Ochi T, Suzuki H, Hirai Y, Yamanaka T, Matsumoto H, Kaiho T, et al. [Robot-assisted Thoracic Surgery for Mediastinal Tumor]. Kyobu geka The Japanese journal of thoracic surgery. 2023;76(7):512-7. Epub 2023/07/21. PubMed PMID: 37475093.	The title or abstract does not match the our study
830	Oda M, Matsumoto I, Takizawa M, Waseda R, Suzuki M, Ishiyama Y, et al. Needlescopic video-assisted wedge resection combined with the subcostal trans-diaphragmatic approach for undetermined peripheral pulmonary nodules. SURGICAL ENDOSCOPY AND OTHER INTERVENTIONAL TECHNIQUES. 2013;27(10):3671-7. doi: 10.1007/s00464-013-2943-2. PubMed PMID: WOS:000324268200020.	The title or abstract does not match the our study
831	Oda M, Matsumoto I, Waseda R, Watanabe G. Total port-access lobectomy via a subcostal trans-diaphragmatic approach for lung cancer. Interactive cardiovascular and thoracic surgery. 2013;16(2):211-3. doi: 10.1093/icvts/ivs446. PubMed PMID: WOS:000313836700031.	The title or abstract does not match the our study
832	Oda R, Okuda K, Osaga S, Watanabe T, Sakane T, Tatematsu T, et al. Long-term outcomes of video-assisted thoracoscopic surgery lobectomy vs. thoracotomy lobectomy for stage IA non-small cell lung cancer. Surgery today. 2019;49(5):369-77. doi: 10.1007/s00595-018-1746-4. PubMed PMID: WOS:000464901600002.	The title or abstract does not match the our study
833	Oh DS, Cho I, Karamian B, DeMeester SR, Hagen JA. Early Adoption of Robotic Pulmonary Lobectomy: Feasibility and Initial Outcomes. AMERICAN SURGEON. 2013;79(10):1075-80. PubMed PMID: WOS:000336964300024.	The title or abstract does not match the our study
834	Oh DS, Reddy RM, Gorrepati ML, Mehendale S, Reed MF. Robotic-Assisted, Video-Assisted Thoracoscopic and Open Lobectomy: Propensity-Matched Analysis of Recent Premier Data. ANNALS OF THORACIC SURGERY. 2017;104(5):1733-40. doi: 10.1016/j.athoracsur.2017.06.020. PubMed PMID: WOS:000414696900057.	The title or abstract does not match the our study
835	Oh TK, Song IA. Epidemiologic study of epidural analgesia for lung cancer surgery from 2011 to 2018 in South Korea: a National Health Insurance Database cohort study. Korean journal of anesthesiology. 2022;75(5):407-15. doi: 10.4097/kja.22089. PubMed PMID: WOS:000869791900006.	The title or abstract does not match the our study
836	Ohtsuka T, Nomori H, Horio H, Naruke T, Suemasu K. Is major pulmonary resection by video-assisted thoracic surgery an adequate procedure in clinical stage I lung cancer? Chest. 2004;125(5):1742-6. Epub 2004/05/12. doi: 10.1378/chest.125.5.1742. PubMed PMID: 15136385.	The title or abstract does not match the our study
837	Okada M. [Radical sublobar resection via hybrid video-assisted thoracic surgery (VATS) for small-sized non-small cell lung cancer]. Kyobu geka The Japanese journal of thoracic surgery. 2006;59(8 Suppl):724-9. Epub 2006/08/17. PubMed PMID: 16910522.	The title or abstract does not match the our study
838	Okada Y, Kondo T. [Thoracoscopic surgery for elderly patients]. Kyobu geka The Japanese journal of thoracic surgery. 2005;58(8 Suppl):751-5. Epub 2005/08/16. PubMed PMID: 16097631.	The title or abstract does not match the our study
839	Okuda K, Yano M, Sasaki H, Moriyama S, Hikosaka Y, Shitara M, et al. A safe method for marking small pulmonary nodules with crystal violet. Surgery today. 2015;45(7):871-5. doi: 10.1007/s00595-014-1048-4. PubMed PMID: WOS:000356040800012.	The title or abstract does not match the our study
840	Okuyama A, Mizutani T, Tachibana K, Higashi T, Ogawa A. Treatment Patterns and Postoperative Activities of Daily Living in Patients with Non-small Cell Lung Cancer: A Retrospective Study Using Nationwide Health Services Utilization Data in Japan. Annals of surgical oncology. 2024;31(5):3409-16. Epub 2023/12/21. doi: 10.1245/s10434-023-14798-1. PubMed PMID: 38127217.	The title or abstract does not match the our study
841	Onaitis M. Invited commentary. The Annals of thoracic surgery. 2013;96(5):1775. Epub 2013/11/05. doi: 10.1016/j.athoracsur.2013.06.001. PubMed PMID: 24182463.	The title or abstract does not match the our study
842	Oparka J, Yan TD, Ryan E, Dunning J. Does video-assisted thoracic surgery provide a safe alternative to conventional techniques in patients with limited pulmonary function who are otherwise suitable for lung resection? Interactive cardiovascular and thoracic surgery. 2013;17(1):159-62. doi: 10.1093/icvts/ivt097. PubMed PMID: WOS:000320858900047.	The title or abstract does not match the our study
843	Oparka J, Yan TD, Ryan E, Dunning J. Does video-assisted thoracic surgery provide a safe alternative to conventional techniques in patients with limited pulmonary function who are otherwise suitable for lung resection? Interactive cardiovascular and thoracic surgery. 2013;17(1):159-62. doi: 10.1093/icvts/ivt097. PubMed PMID: WOS:000320858900047.	The title or abstract does not match the our study
844	Orsini B, Baste JM, Gossot D, Berthet JP, Assouad J, Dahan M, et al. Index of prolonged air leak score validation in case of video-assisted thoracoscopic surgery anatomical lung resection: results of a nationwide study based on the French national thoracic database, EPITHOR. EUROPEAN JOURNAL OF CARDIO-THORACIC SURGERY. 2015;48(4):608-11. doi: 10.1093/ejcts/ezu505. PubMed PMID: WOS:000362821600024.	The title or abstract does not match the our study
845	Osei-Agyemang T, Ploenes T, Passlick B. [Pulmonary metastasectomy: indication and technique]. Zentralblatt fur Chirurgie. 2012;137(3):234-41. Epub 2012/06/20. doi: 10.1055/s-0031-1283958. PubMed PMID: 22711323.	The title or abstract does not match the our study
846	Osei-Agyemang T, Ploenes T, Passlick B. Pulmonary Metastasectomy: Indication and Technique. Zentralblatt fur Chirurgie. 2012;137(3):234-41. doi: 10.1055/s-0031-1283958. PubMed PMID: WOS:000307530600016.	The title or abstract does not match the our study
847	Osoegawa A, Abe M, Miyawaki M, Karashima T, Takumi Y, Takamori S, et al. Challenges in Robotic Lung Lobectomy through the Anterior Approach. ANNALS OF THORACIC AND CARDIOVASCULAR SURGERY. 2024;30(1):1-6. doi: 10.5761/atcs.oa.23-00146. PubMed PMID: WOS:001114293800001.	The title or abstract does not match the our study
848	Osugi H, Narumiya K, Kudou K. Supracarinal dissection of the oesophagus and lymphadenectomy by MIE. Journal of thoracic disease. 2017;9:S741-S50. doi: 10.21037/jtd.2017.05.25. PubMed PMID: WOS:000410572300010.	The title or abstract does not match the our study
849	O'Sullivan KE, Kreaden US, Hebert AE, Eaton D, Redmond KC. A systematic review and meta-analysis of robotic versus open and video-assisted thoracoscopic surgery approaches for lobectomy. Interactive cardiovascular and thoracic surgery. 2019;28(4):526-34. doi: 10.1093/icvts/ivy315. PubMed PMID: WOS:000491251000004.	The title or abstract does not match the our study
850	O'Sullivan KE, Kreaden US, Hebert AE, Eaton D, Redmond KC. A systematic review and meta-analysis of robotic versus open and video-assisted thoracoscopic surgery approaches for lobectomy. Interactive cardiovascular and thoracic surgery. 2019;28(4):526-34. doi: 10.1093/icvts/ivy315. PubMed PMID: WOS:000491251000004.	The title or abstract does not match the our study
851	Oura H, Hirose M, Aikawa H, Ishiki M. [A clinical evaluation of the practical reliability in video-assisted thoracic surgery for right primary lung cancer]. Kyobu geka The Japanese journal of thoracic surgery. 2004;57(7):519-24; discussion 25-7. Epub 2004/08/03. PubMed PMID: 15285376.	The title or abstract does not match the our study
852	Paci M, Annessi V, Giovanardi F, Ferrari G, De Franco S, Casali C, et al. Preoperative localization of indeterminate pulmonary nodules before videothoracoscopic resection. Surgical endoscopy. 2002;16(3):509-11. Epub 2002/04/03. doi: 10.1007/s00464-001-9014-9. PubMed PMID: 11928038.	The title or abstract does not match the our study
853	Pagès PB, Mariet AS, Madelaine L, Cottenet J, Abou Hanna H, Quantin C, et al. Impact of video-assisted thoracic surgery approach on postoperative mortality after lobectomy in octogenarians. JOURNAL OF THORACIC AND CARDIOVASCULAR SURGERY. 2019;157(4):1660-7. doi: 10.1016/j.jtcvs.2018.11.098. PubMed PMID: WOS:000461717300117.	The title or abstract does not match the our study
854	Pagès PB, Mariet AS, Madelaine L, Cottenet J, Hanna HA, Quantin C, et al. Impact of video-assisted thoracic surgery approach on postoperative mortality after lobectomy in octogenarians. The Journal of thoracic and cardiovascular surgery. 2019;157(4):1660-7. Epub 2019/02/04. doi: 10.1016/j.jtcvs.2018.11.098. PubMed PMID: 30711277.	The title or abstract does not match the our study
855	Pagès PB, Mariet AS, Madelaine L, Cottenet J, Hanna HA, Quantin C, et al. Impact of video-assisted thoracic surgery approach on postoperative mortality after lobectomy in octogenarians. The Journal of thoracic and cardiovascular surgery. 2019;157(4):1660-7. Epub 2019/02/04. doi: 10.1016/j.jtcvs.2018.11.098. PubMed PMID: 30711277.	The title or abstract does not match the our study
856	Palade E, Guenter J, Kirschbaum A, Wiesemann S, Passlick B. Postoperative Pain in the Acute Phase after Surgery: VATS Lobectomy vs. Open Lung Resection - Results of a Prospective Randomised Trial. Zentralblatt fur Chirurgie. 2014;139:S59-S66. doi: 10.1055/s-0034-1368594. PubMed PMID: WOS:000342982100016.	The title or abstract does not match the our study
857	Palade E, Passlick B, Osei-Agyemang T, Günter J, Wiesemann S. Video-assisted vs open mediastinal lymphadenectomy for Stage I non-small-cell lung cancer: results of a prospective randomized trial. EUROPEAN JOURNAL OF CARDIO-THORACIC SURGERY. 2013;44(2):244-9. doi: 10.1093/ejcts/ezs668. PubMed PMID: WOS:000321828300023.	The title or abstract does not match the our study
858	Palade E, Passlick B, Osei-Agyemang T, Günter J, Wiesemann S. Video-assisted vs open mediastinal lymphadenectomy for Stage I non-small-cell lung cancer: results of a prospective randomized trial. EUROPEAN JOURNAL OF CARDIO-THORACIC SURGERY. 2013;44(2):244-9. doi: 10.1093/ejcts/ezs668. PubMed PMID: WOS:000321828300023.	The title or abstract does not match the our study
859	Paliouras D, Barbetakis N, Lazaridis G, Baka S, Mpoukovinas I, Karavasilis V, et al. Video-assisted thoracic surgery and pneumothorax. Journal of thoracic disease. 2015;7:S56-S61. doi: 10.3978/j.issn.2072-1439.2015.01.35. PubMed PMID: WOS:000350732800010.	The title or abstract does not match the our study
860	Paliouras D, Barbetakis N, Lazaridis G, Baka S, Mpoukovinas I, Karavasilis V, et al. Video-assisted thoracic surgery and pneumothorax. JOURNAL OF THORACIC DISEASE. 2015;7:S56-S61. doi: 10.3978/j.issn.2072-1439.2015.01.35. PubMed PMID: WOS:000350732800010.	The title or abstract does not match the our study
861	Pan H, Chen H, Kong W, Ning J, Ge Z, Tian Y, et al. Video-Assisted Thoracoscopic Surgery Versus Thoracotomy Following Neoadjuvant Immunochemotherapy in Resectable Stage III Non-Small Cell Lung Cancer Among Chinese Populations: A Multi-Center Retrospective Cohort Study. Clinical lung cancer. 2024;25(5):395-406.e5. Epub 2024/05/06. doi: 10.1016/j.cllc.2024.03.008. PubMed PMID: 38705833.	The title or abstract does not match the our study
862	Pan HB, Zou NY, Huang J, Tian Y, Jia YX, Zhu HD, et al. Short- and medium-term outcomes of video-assisted thoracoscopic surgery versus thoracotomy for carinal lung resection combined with carina reconstruction in locally advanced non-small cell lung cancer patients. Thoracic cancer. 2023;14(18):1742-52. doi: 10.1111/1759-7714.14919. PubMed PMID: WOS:000981250600001.	The title or abstract does not match the our study
863	Pan JM, Watkins AA, Stock CT, Moffatt-Bruce SD, Servais EL. The Surgical Renaissance: Advancements in Video-Assisted Thoracoscopic Surgery and Robotic-Assisted Thoracic Surgery and Their Impact on Patient Outcomes. Cancers. 2024;16(17). doi: 10.3390/cancers16173086. PubMed PMID: WOS:001311111600001.	The title or abstract does not match the our study
864	Pan TW, Wu B, Xu ZF, Zhao XW, Zhong L. Video-assisted Thoracic Surgery Versus Thoracotomy for Nonsmall-cell Lung Cancer. ASIAN PACIFIC JOURNAL OF CANCER PREVENTION. 2012;13(2):447-50. doi: 10.7314/APJCP.2012.13.2.447. PubMed PMID: WOS:000304081800006.	The title or abstract does not match the our study
865	Paoletti L, Pastis NJ, Denlinger CE, Silvestri GA. A Decade of Advances in Treatment of Early-Stage Lung Cancer. Clinics in chest medicine. 2011;32(4):827-+. doi: 10.1016/j.ccm.2011.08.009. PubMed PMID: WOS:000297822700015.	The title or abstract does not match the our study
866	Papiashvili M, Deviri E, Bar I, Sasson L. Lobectomy for Non-Small Cell Lung Cancer after Coronary Artery Bypass Grafting Surgery. ISRAEL MEDICAL ASSOCIATION JOURNAL. 2015;17(7):430-2. PubMed PMID: WOS:000359514800008.	The title or abstract does not match the our study
867	Papiashvilli M, Sasson L, Azzam S, Hayat H, Schreiber L, Ezri T, et al. Video-assisted thoracic surgery lobectomy versus lobectomy by thoracotomy for lung cancer: pilot study. Innovations (Philadelphia, Pa). 2013;8(1):6-11. Epub 2013/04/11. doi: 10.1097/IMI.0b013e31828d5f15. PubMed PMID: 23571787.	The title or abstract does not match the our study
868	Pardolesi A, Rolli L, Scanagatta P, Duranti L, Tavecchio L, Pastorino U. Comparison of clinical and oncologic effectiveness between flexible 3-dimensional and bidimensional video-thoracoscopic surgery for lung cancer. TUMORI JOURNAL. 2021;107(3):261-6. doi: 10.1177/0300891620925901. PubMed PMID: WOS:000539602300001.	The title or abstract does not match the our study
869	Park BJ, Heerdt PM. Minimally invasive surgical techniques in the treatment of lung cancer. Minerva chirurgica. 2009;64(6):573-88. Epub 2009/12/24. PubMed PMID: 20029355.	The title or abstract does not match the our study
870	Park BJ, Yang HX, Woo KM, Sima CS. Minimally invasive (robotic assisted thoracic surgery and video-assisted thoracic surgery) lobectomy for the treatment of locally advanced non-small cell lung cancer. Journal of thoracic disease. 2016;8:S406-S13. doi: 10.21037/jtd.2016.04.56. PubMed PMID: WOS:000376577200007.	The title or abstract does not match the our study
871	Park BJ, Yang HX, Woo KM, Sima CS. Minimally invasive (robotic assisted thoracic surgery and video-assisted thoracic surgery) lobectomy for the treatment of locally advanced non-small cell lung cancer. Journal of thoracic disease. 2016;8:S406-S13. doi: 10.21037/jtd.2016.04.56. PubMed PMID: WOS:000376577200007.	The title or abstract does not match the our study
872	Park BJ, Zhang H, Rusch VW, Amar D. Video-assisted thoracic surgery does not reduce the incidence of postoperative atrial fibrillation after pulmonary lobectomy. The Journal of thoracic and cardiovascular surgery. 2007;133(3):775-9. Epub 2007/02/27. doi: 10.1016/j.jtcvs.2006.09.022. PubMed PMID: 17320583.	The title or abstract does not match the our study
873	Park BJ. Is Surgical Morbidity Decreased With Minimally Invasive Lobectomy? CANCER JOURNAL. 2011;17(1):18-22. doi: 10.1097/PPO.0b013e31820b6d27. PubMed PMID: WOS:000286583800004.	The title or abstract does not match the our study
874	Park BJ. Reply to Letter: "Long-term Survival Based on the Surgical Approach to Lobectomy for Clinical Stage I Nonsmall Cell Lung Cancer: Comparison of Robotic, Video-assisted Thoracic Surgery, and Thoracotomy Lobectomy". Annals of surgery. 2018;267(2):E34-E5. doi: 10.1097/SLA.0000000000001998. PubMed PMID: WOS:000424031700019.	The title or abstract does not match the our study
875	Park BJ. Robotic Lobectomy for Non-Small Cell Lung Cancer: Long-Term Oncologic Results. Thoracic surgery clinics. 2014;24(2):157-+. doi: 10.1016/j.thorsurg.2014.02.011. PubMed PMID: WOS:000336352300005.	The title or abstract does not match the our study
876	Park HS, Detterbeck FC, Boffa DJ, Kim AW. Impact of hospital volume of thoracoscopic lobectomy on primary lung cancer outcomes. The Annals of thoracic surgery. 2012;93(2):372-9. Epub 2011/09/29. doi: 10.1016/j.athoracsur.2011.06.054. PubMed PMID: 21945225.	The title or abstract does not match the our study
877	Park JS, Kim HK, Choi YS, Kim J, Shim YM, Kim K. Unplanned Conversion to Thoracotomy During Video-Assisted Thoracic Surgery Lobectomy does not Compromise the Surgical Outcome. World journal of surgery. 2011;35(3):590-5. doi: 10.1007/s00268-010-0913-6. PubMed PMID: WOS:000286934700020.	The title or abstract does not match the our study
878	Park JS, Kim HK, Choi YS, Kim J, Shim YM, Kim K. Unplanned conversion to thoracotomy during video-assisted thoracic surgery lobectomy does not compromise the surgical outcome. World journal of surgery. 2011;35(3):590-5. Epub 2010/12/25. doi: 10.1007/s00268-010-0913-6. PubMed PMID: 21181470.	The title or abstract does not match the our study
879	Park SY, Suh JW, Narm KS, Lee CY, Lee JG, Paik HC, et al. Feasibility of four-arm robotic lobectomy as solo surgery in patients with clinical stage I lung cancer. Journal of thoracic disease. 2017;9(6):1607-14. doi: 10.21037/jtd.2017.05.08. PubMed PMID: WOS:000405815000051.	The title or abstract does not match the our study
880	Park TY, Park YS. Long-term respiratory function recovery in patients with stage I lung cancer receiving video-assisted thoracic surgery versus thoracotomy. Journal of thoracic disease. 2016;8(1):161-8. doi: 10.3978/j.issn.2072-1439.2016.01.14. PubMed PMID: WOS:000372098000051.	The title or abstract does not match the our study
881	Park TY, Park YS. Long-term respiratory function recovery in patients with stage I lung cancer receiving video-assisted thoracic surgery versus thoracotomy. Journal of thoracic disease. 2016;8(1):161-8. doi: 10.3978/j.issn.2072-1439.2016.01.14. PubMed PMID: WOS:000372098000051.	The title or abstract does not match the our study
882	Pass H. Invited commentary. The Annals of thoracic surgery. 2008;86(6):1744. Epub 2008/11/22. doi: 10.1016/j.athoracsur.2008.07.083. PubMed PMID: 19021968.	The title or abstract does not match the our study
883	Passlick B. Initial surgical staging of lung cancer. Lung cancer (Amsterdam, Netherlands). 2003;42 Suppl 1:S21-5. Epub 2003/11/13. doi: 10.1016/s0169-5002(03)00301-5. PubMed PMID: 14611911.	The title or abstract does not match the our study
884	Passos FS, Bregion PB, Fazzini L, Kirov H, Sandhaus T, von Samson P, et al. Video-assisted thoracoscopic surgery versus open thoracotomy for resection of lung metastasis-A meta-analysis of reconstructed time-to-event data. Thoracic cancer. 2024. doi: 10.1111/1759-7714.15473. PubMed PMID: WOS:001337047500001.	The title or abstract does not match the our study
885	Passos FS, Bregion PB, Fazzini L, Kirov H, Sandhaus T, von Samson P, et al. Video-assisted thoracoscopic surgery versus open thoracotomy for resection of lung metastasis-A meta-analysis of reconstructed time-to-event data. THORACIC CANCER. 2024. doi: 10.1111/1759-7714.15473. PubMed PMID: WOS:001337047500001.	The title or abstract does not match the our study
886	Patel KM, van Helmond N, Kilzi GM, Patel A, Bowen FW, Shersher DD, et al. Liposomal Bupivacaine Versus Bupivacaine for Intercostal Nerve Blocks in Thoracic Surgery: A Retrospective Analysis. Pain physician. 2020;23(3):E251-E8. PubMed PMID: WOS:000552905000001.	The title or abstract does not match the our study
887	Patel YS, Baste JM, Shargall Y, Waddell TK, Yasufuku K, Machuca TN, et al. Robotic Lobectomy Is Cost-effective and Provides Comparable Health Utility Scores to Video-assisted Lobectomy: <i>Early Results of the RAVAL Trial</i>. Annals of surgery. 2023;278(6):841-9. doi: 10.1097/SLA.0000000000006073. PubMed PMID: WOS:001162552600003.	The title or abstract does not match the our study
888	Patella M, Bartolucci DA, Mongelli F, Cartolari R, Minerva EM, Inderbitzi R, et al. Spiral wire localization of lung nodules: procedure effectiveness and oncological usefulness. Journal of thoracic disease. 2019;11(12):5237-46. doi: 10.21037/jtd.2019.11.74. PubMed PMID: WOS:000505050300035.	The title or abstract does not match the our study
889	Peer M, Azzam S, Kolodii M, Abramov Y, Shaylor R, Verenkin V, et al. Major Pulmonary Resection for Non-Small Cell Lung Carcinoma during the COVID-19 Pandemic-Single Israeli Center Cross-Sectional Study. Journal of clinical medicine. 2022;11(4). doi: 10.3390/jcm11041102. PubMed PMID: WOS:000762737600001.	The title or abstract does not match the our study
890	Peliukhovskiĭ SV, Bashtan VP, Dyshkevich V, Chernobaĭ AV, Korneev OV, Litvinenko VE. [Experience of surgical treatment of primary peripheral pulmonary cancer and of tumoral metastases by video-assisted thoracoscopy]. Klinichna khirurhiia. 2004;(2):29-30. Epub 2004/05/06. PubMed PMID: 15124471.	The title or abstract does not match the our study
891	Peng J, An S, Wang HP, Chen XL, Ning XG, Liu J, et al. Video-assisted thoracoscopic surgery lobectomy for lung cancer versus thoracotomy: a less decrease in sVEGFR2 level after surgery. Journal of thoracic disease. 2016;8(3):323-8. PubMed PMID: WOS:000373383200028.	The title or abstract does not match the our study
892	Peng J, An S, Wang HP, Chen XL, Ning XG, Liu J, et al. Video-assisted thoracoscopic surgery lobectomy for lung cancer versus thoracotomy: a less decrease in sVEGFR2 level after surgery. Journal of thoracic disease. 2016;8(3):323-8. PubMed PMID: WOS:000373383200028.	The title or abstract does not match the our study
893	Peng J, Chen XL, Mao X, Liu J, Ning XG. Video-assisted thoracoscopic right lower lobectomy for lung cancer using the Harmonic scalpel. Journal of thoracic disease. 2013;5(6):864-7. doi: 10.3978/j.issn.2072-1439.2013.11.34. PubMed PMID: WOS:000330285400037.	The title or abstract does not match the our study
894	Peng J, Chen XL, Mao X, Liu J, Ning XG. Video-assisted thoracoscopic right lower lobectomy for lung cancer using the Harmonic scalpel. Journal of thoracic disease. 2013;5(6):864-7. doi: 10.3978/j.issn.2072-1439.2013.11.34. PubMed PMID: WOS:000330285400037.	The title or abstract does not match the our study
895	Perentes JY, Krueger T, Lovis A, Ris HB, Gonzalez M. Thoracoscopic resection of pulmonary metastasis: current practice and results. Crit Rev Oncol Hematol. 2015;95(1):105-13. Epub 2015/03/07. doi: 10.1016/j.critrevonc.2015.02.005. PubMed PMID: 25744786.	The title or abstract does not match the our study
896	Perentes JY, Krueger T, Lovis A, Ris HB, Gonzalez M. Thoracoscopic resection of pulmonary metastasis: Current practice and results. CRITICAL REVIEWS IN ONCOLOGY HEMATOLOGY. 2015;95(1):105-13. doi: 10.1016/j.critrevonc.2015.02.005. PubMed PMID: WOS:000356736600009.	The title or abstract does not match the our study
897	Perera NK, Knight SR. Outcomes after pulmonary metastasectomy for colorectal cancer. ANZ journal of surgery. 2014;84(7-8):556-9. Epub 2013/10/10. doi: 10.1111/ans.12387. PubMed PMID: 24103011.	The title or abstract does not match the our study
898	Petersen RH, Hansen HJ, Dirksen A, Pedersen JH. Lung Cancer Screening and Video-Assisted Thoracic Surgery. JOURNAL OF THORACIC ONCOLOGY. 2012;7(6):1026-31. doi: 10.1097/JTO.0b013e31824fe942. PubMed PMID: WOS:000304114000011.	The title or abstract does not match the our study
899	Petersen RH, Hansen HJ, Dirksen A, Pedersen JH. Lung Cancer Screening and Video-Assisted Thoracic Surgery. JOURNAL OF THORACIC ONCOLOGY. 2012;7(6):1026-31. doi: 10.1097/JTO.0b013e31824fe942. PubMed PMID: WOS:000304114000011.	The title or abstract does not match the our study
900	Pettiford BL, Schuchert MJ, Abbas G, Pennathur A, Gilbert S, Kilic A, et al. Anterior minithoracotomy: a direct approach to the difficult hilum for upper lobectomy, pneumonectomy, and sleeve lobectomy. Annals of surgical oncology. 2010;17(1):123-8. Epub 2009/11/13. doi: 10.1245/s10434-009-0799-4. PubMed PMID: 19908099.	The title or abstract does not match the our study
901	Pfannschmidt J, Dienemann H. [Current surgical management of pulmonary metastases]. Zentralblatt fur Chirurgie. 2009;134(5):418-24. Epub 2009/09/17. doi: 10.1055/s-0029-1224603. PubMed PMID: 19757341.	The title or abstract does not match the our study
902	Pfannschmidt J, Kollmeier J. Results of N1 and N2 surgery in non-small cell lung cancer. Der Chirurg; Zeitschrift fur alle Gebiete der operativen Medizen. 2019;90(12):974-81. doi: 10.1007/s00104-019-01029-1. PubMed PMID: WOS:000514410500004.	The title or abstract does not match the our study
903	Phillips JD, Merkow RP, Sherman KL, DeCamp MM, Bentrem DJ, Bilimoria KY. Factors Affecting Selection of Operative Approach and Subsequent Short-Term Outcomes after Anatomic Resection for Lung Cancer. Journal of the American College of Surgeons. 2012;215(2):206-15. doi: 10.1016/j.jamcollsurg.2012.04.016. PubMed PMID: WOS:000307502900009.	The title or abstract does not match the our study
904	Piccioni F, Droghetti A, Bertani A, Coccia C, Corcione A, Corsico AG, et al. Recommendations from the Italian intersociety consensus on Perioperative Anesthesia Care in Thoracic surgery (PACTS) part 1: preadmission and preoperative care. PERIOPERATIVE MEDICINE. 2020;9(1). doi: 10.1186/s13741-020-00168-y. PubMed PMID: WOS:000595282500001.	The title or abstract does not match the our study
905	Piccoli J, Seitlinger J, Streit A, Wollbrett C, Siat J, Renaud S. Place of robotic surgery in completion lobectomy after anatomical segmentectomy. Interdisciplinary cardiovascular and thoracic surgery. 2023;37(5). doi: 10.1093/icvts/ivad137. PubMed PMID: WOS:001105935400001.	The title or abstract does not match the our study
906	Piolanti M, Coppola F, Papa S, Pilotti V, Mattioli S, Gavelli G. Ultrasonographic localization of occult pulmonary nodules during video-assisted thoracic surgery. Eur Radiol. 2003;13(10):2358-64. Epub 2003/05/09. doi: 10.1007/s00330-003-1916-6. PubMed PMID: 12736756.	The title or abstract does not match the our study
907	Piwkowski C, Gabryel P, Campisi A, Orłowski TM, Zieliński M, Rzyman W, et al. Ninety-Day Mortality of Thoracoscopic vs Open Lobectomy: A Large Multicenter Cohort Study. The Annals of thoracic surgery. 2023;115(3):693-9. Epub 2022/08/22. doi: 10.1016/j.athoracsur.2022.07.050. PubMed PMID: 35988738.	The title or abstract does not match the our study
908	Piwkowski C, Gabryel P, Roszak M, Perek B, Kasprzyk M. Short- and long-term outcomes of thoracoscopic pneumonectomy - single center experience. VIDEOSURGERY AND OTHER MINIINVASIVE TECHNIQUES. 2021;16(2):369-76. doi: 10.5114/wiitm.2021.103923. PubMed PMID: WOS:000657512800012.	The title or abstract does not match the our study
909	Pompili C, Falcoz PE, Salati M, Szanto Z, Brunelli A. A risk score to predict the incidence of prolonged air leak after video-assisted thoracoscopic lobectomy: An analysis from the European Society of Thoracic Surgeons database. JOURNAL OF THORACIC AND CARDIOVASCULAR SURGERY. 2017;153(4):957-65. doi: 10.1016/j.jtcvs.2016.11.064. PubMed PMID: WOS:000397850400060.	The title or abstract does not match the our study
910	Pompili C. What my life will be like after surgery? European journal of cardio-thoracic surgery : official journal of the European Association for Cardio-thoracic Surgery. 2022;62(3). Epub 2022/04/09. doi: 10.1093/ejcts/ezac224. PubMed PMID: 35394535.	The title or abstract does not match the our study
911	Ponholzer F, Chorazy K, Ng C, Kocher F, Maier H, Lucciarini P, et al. External validation of risk prediction scores in patients undergoing anatomic video-assisted thoracoscopic resection. SURGICAL ENDOSCOPY AND OTHER INTERVENTIONAL TECHNIQUES. 2023;37(4):2789-99. doi: 10.1007/s00464-022-09786-7. PubMed PMID: WOS:000894865800008.	The title or abstract does not match the our study
912	Port JL, Mirza FM, Lee PC, Paul S, Stiles BM, Altorki NK. Lobectomy in Octogenarians With Non-Small Cell Lung Cancer: Ramifications of Increasing Life Expectancy and the Benefits of Minimally Invasive Surgery. ANNALS OF THORACIC SURGERY. 2011;92(6):1951-7. doi: 10.1016/j.athoracsur.2011.06.082. PubMed PMID: WOS:000297333300011.	The title or abstract does not match the our study
913	Power AD, Merritt RE, Abdel-Rasoul M, Moffatt-Bruce SD, D'Souza DM, Kneuertz PJ. Estimating the risk of conversion from video-assisted thoracoscopic lung surgery to thoracotomy-a systematic review and meta-analysis. Journal of thoracic disease. 2021;13(2):812-24. doi: 10.21037/jtd-20-2950. PubMed PMID: WOS:000624138600032.	The title or abstract does not match the our study
914	Prado RF, Costa EF, Roel MD, Fernández LM, de la Morena MP, de la Torre M, et al. Management of complications by uniportal video-assisted thoracoscopic surgery. Journal of thoracic disease. 2014;6:S669-S73. doi: 10.3978/j.issn.2072-1439.2014.10.14. PubMed PMID: WOS:000347239700014.	The title or abstract does not match the our study
915	Prisadov G, Uchikov A, Atliev K, Paskalev G, Dimitrov I, Bonev P, et al. [VATS in patients with solitary periferal pulmonary tumors]. Khirurgiia. 2010;(4-5):5-9. Epub 2010/01/01. PubMed PMID: 21972676.	The title or abstract does not match the our study
916	Pu Q, Liu LX, Che GW, Wang Y, Kou YL, Liu CW, et al. [The learning curve of single-direction complete video-assisted thoracoscopic surgery for lung cancer]. Zhonghua wai ke za zhi [Chinese journal of surgery]. 2010;48(15):1161-5. Epub 2010/11/09. PubMed PMID: 21055011.	The title or abstract does not match the our study
917	Pu Q, Ma L, Mei JD, Zhu YK, Che GW, Lin YD, et al. [Immune functions of patients following lobectomy for lung cancers: a comparative study between video-assisted thoracoscopic surgery and posterolateral thoracotomy]. Sichuan da xue xue bao Yi xue ban = Journal of Sichuan University Medical science edition. 2013;44(1):126-9. Epub 2013/04/23. PubMed PMID: 23600226.	The title or abstract does not match the our study
918	Pu Q, Ma L, Mei JD, Zhu YK, Che GW, Lin YD, et al. Video-assisted thoracoscopic surgery versus posterolateral thoracotomy lobectomy: A more patient-friendly approach on postoperative pain, pulmonary function and shoulder function. Thoracic cancer. 2013;4(1):84-9. doi: 10.1111/j.1759-7714.2012.00153.x. PubMed PMID: WOS:000314713600015.	The title or abstract does not match the our study
919	Puri V, Crabtree TD, Bell JM, Kreisel D, Krupnick AS, Broderick S, et al. National cooperative group trials of "high-risk" patients with lung cancer: are they truly "high-risk"? The Annals of thoracic surgery. 2014;97(5):1678-83; discussion 83-5. Epub 2014/02/19. doi: 10.1016/j.athoracsur.2013.12.028. PubMed PMID: 24534644; PubMed Central PMCID: PMCPMC4045623.	The title or abstract does not match the our study
920	Puri V, Meyers BF. Video-Assisted Thoracoscopic Surgery Lobectomy for Lung Cancer. Surgical oncology clinics of North America. 2013;22(1):27-+. doi: 10.1016/j.soc.2012.09.001. PubMed PMID: WOS:000315073600005.	The title or abstract does not match the our study
921	Puri V, Meyers BF. Video-assisted thoracoscopic surgery lobectomy for lung cancer. Surgical oncology clinics of North America. 2013;22(1):27-38, v. Epub 2012/11/20. doi: 10.1016/j.soc.2012.09.001. PubMed PMID: 23158083.	The title or abstract does not match the our study
922	Puri V, Patel A, Majumder K, Bell JM, Crabtree TD, Krupnick AS, et al. Intraoperative conversion from video-assisted thoracoscopic surgery lobectomy to open thoracotomy: A study of causes and implications. JOURNAL OF THORACIC AND CARDIOVASCULAR SURGERY. 2015;149(1):55-+. doi: 10.1016/j.jtcvs.2014.08.074. PubMed PMID: WOS:000350550100021.	The title or abstract does not match the our study
923	Qian B, Song X, Chen Z, Shi M. Comparison on the Effect and Complications of VATS and Radical Thoracotomy for Lung Cancer in the Treatment of Stages IIB-IIIA Non-Small Cell Lung Cancer. Alternative therapies in health and medicine. 2024;30(3):90-6. Epub 2023/10/26. PubMed PMID: 37883749.	The title or abstract does not match the our study
924	Qian LQ, Zhao XJ, Luo QQ, Huang J. Experience of segmentectomy from 36 Chinese patients with non-small cell lung cancer at stage I. Chinese medical journal. 2013;126(14):2687-93. doi: 10.3760/cma.j.issn.0366-6999.20123585. PubMed PMID: WOS:000329015300019.	The title or abstract does not match the our study
925	Qiu T, Zhao Y, Xuan Y, Qin Y, Niu Z, Shen Y, et al. Robotic sleeve lobectomy for centrally located non-small cell lung cancer: A propensity score-weighted comparison with thoracoscopic and open surgery. The Journal of thoracic and cardiovascular surgery. 2020;160(3):838-46.e2. Epub 2020/01/12. doi: 10.1016/j.jtcvs.2019.10.158. PubMed PMID: 31924355.	The title or abstract does not match the our study
926	Qu CH, Li RY, Ma Z, Han JY, Yue WM, Aigner C, et al. Comparison of the perioperative outcomes between robotic-assisted thoracic surgery and video-assisted thoracic surgery in non-small cell lung cancer patients with different body mass index ranges. Translational lung cancer research. 2022;11(6):1108-18. doi: 10.21037/tlcr-22-137. PubMed PMID: WOS:000814987600001.	The title or abstract does not match the our study
927	Qu G, Zhang H, Qian RL. The learning curve of a bronchus-first method in bi-port video-assisted thoracoscopic surgery for left upper lobe lung cancer. Updates in surgery. 2024. doi: 10.1007/s13304-024-01826-2. PubMed PMID: WOS:001197087100002.	The title or abstract does not match the our study
928	Qu JC, Soultanis KM, Jiang L. Surgical techniques and outcome analysis of uniportal video-assisted thoracic surgery complex sleeve lung resection: a 20 case-series study. Journal of thoracic disease. 2021;13(4):2255-63. doi: 10.21037/jtd-20-3002. PubMed PMID: WOS:000646004200019.	The title or abstract does not match the our study
929	Qu R, Hao Z, Zhang Y, Bie L, Fu X, Zhang N. Single-center experience of simultaneous bilateral uni-portal video-assisted thoracoscopic surgery for multiple ground-glass opacities. Journal of cardiothoracic surgery. 2020;15(1):69. Epub 2020/04/25. doi: 10.1186/s13019-020-01107-0. PubMed PMID: 32326944; PubMed Central PMCID: PMCPMC7178615.	The title or abstract does not match the our study
930	Radkani P, Joshi D, Barot T, Williams RF. Robotic video-assisted thoracoscopic lung resection for lung tumors: a community tertiary care center experience over four years. SURGICAL ENDOSCOPY AND OTHER INTERVENTIONAL TECHNIQUES. 2016;30(2):619-24. doi: 10.1007/s00464-015-4249-z. PubMed PMID: WOS:000369335900029.	The title or abstract does not match the our study
931	Radkani P, Joshi D, Barot T, Williams RF. Robotic video-assisted thoracoscopic lung resection for lung tumors: a community tertiary care center experience over four years. Surgical endoscopy. 2016;30(2):619-24. Epub 2015/06/21. doi: 10.1007/s00464-015-4249-z. PubMed PMID: 26091989.	The title or abstract does not match the our study
932	Rajeswaran J, Blackstone EH. Patient-reported outcomes and importance of their appropriate statistical analyses. The Journal of thoracic and cardiovascular surgery. 2015;150(3):461-2. Epub 2015/09/01. doi: 10.1016/j.jtcvs.2015.07.043. PubMed PMID: 26319459.	The title or abstract does not match the our study
933	Rajeswaran J, Blackstone EH. Patient-reported outcomes and importance of their appropriate statistical analyses. The Journal of thoracic and cardiovascular surgery. 2015;150(3):461-2. Epub 2015/09/01. doi: 10.1016/j.jtcvs.2015.07.043. PubMed PMID: 26319459.	The title or abstract does not match the our study
934	Ramos R, Girard P, Masuet C, Validire P, Gossot D. Mediastinal lymph node dissection in early-stage non-small cell lung cancer: totally thoracoscopic vs thoracotomy. EUROPEAN JOURNAL OF CARDIO-THORACIC SURGERY. 2012;41(6):1342-8. doi: 10.1093/ejcts/ezr220. PubMed PMID: WOS:000304194800030.	The title or abstract does not match the our study
935	Ramos R, Girard P, Masuet C, Validire P, Gossot D. Mediastinal lymph node dissection in early-stage non-small cell lung cancer: totally thoracoscopic vs thoracotomy. EUROPEAN JOURNAL OF CARDIO-THORACIC SURGERY. 2012;41(6):1342-8. doi: 10.1093/ejcts/ezr220. PubMed PMID: WOS:000304194800030.	The title or abstract does not match the our study
936	Rauma V, Andersson S, Robinson EM, Räsänen JV, Sintonen H, Salo JA, et al. Thoracotomy and VATS Surgery in Local Non-Small-Cell Lung Cancer: Differences in Long-Term Health-Related Quality Of Life. Clinical lung cancer. 2019;20(5):378-83. Epub 2019/06/17. doi: 10.1016/j.cllc.2019.05.010. PubMed PMID: 31202692.	The title or abstract does not match the our study
937	Rauma V, Andersson S, Robinson EM, Räsänen JV, Sintonen H, Salo JA, et al. Thoracotomy and VATS Surgery in Local Non-Small-Cell Lung Cancer: Differences in Long-Term Health-Related Quality Of Life. Clinical lung cancer. 2019;20(5):378-83. Epub 2019/06/17. doi: 10.1016/j.cllc.2019.05.010. PubMed PMID: 31202692.	The title or abstract does not match the our study
938	Raymond SL, Sacks MA, Hashmi A, Robertson JO, Moores D, Tagge EP, et al. Short-term outcomes of thoracoscopic versus open lobectomy for congenital lung malformations. Pediatric surgery international. 2023;39(1):155. Epub 2023/03/23. doi: 10.1007/s00383-023-05445-7. PubMed PMID: 36944730; PubMed Central PMCID: PMCPMC10030530.	The title or abstract does not match the our study
939	Recuero-Díaz JL, Royo-Crespo I, de-Antonio DG, Call S, Aguinagalde B, Gomez-Hernández MT, et al. Treatment and intention-to-treat propensity score analysis to evaluate the impact of video-assisted thoracic surgery on 90-day mortality after anatomical resection for lung cancer. EUROPEAN JOURNAL OF CARDIO-THORACIC SURGERY. 2022;62(3). doi: 10.1093/ejcts/ezac122. PubMed PMID: WOS:000760967800001.	The title or abstract does not match the our study
940	Recuero-Díaz JL, Royo-Crespo I, Gómez de-Antonio D, Call S, Aguinagalde B, Gómez-Hernández MT, et al. Treatment and intention-to-treat propensity score analysis to evaluate the impact of video-assisted thoracic surgery on 90-day mortality after anatomical resection for lung cancer. European journal of cardio-thoracic surgery : official journal of the European Association for Cardio-thoracic Surge…	The title or abstract does not match the our study
941	Recuero-Díaz JL, Royo-Crespo I, Gómez de-Antonio D, Call S, Aguinagalde B, Gómez-Hernández MT, et al. Treatment and intention-to-treat propensity score analysis to evaluate the impact of video-assisted thoracic surgery on 90-day mortality after anatomical resection for lung cancer. European journal of cardio-thoracic surgery : official journal of the European Association for Cardio-thoracic Surge…	The title or abstract does not match the our study
942	Reed MF, Lucia MW, Starnes SL, Merrill WH, Howington JA. Thoracoscopic lobectomy: introduction of a new technique into a thoracic surgery training program. The Journal of thoracic and cardiovascular surgery. 2008;136(2):376-81. Epub 2008/08/12. doi: 10.1016/j.jtcvs.2008.05.005. PubMed PMID: 18692644.	The title or abstract does not match the our study
943	Refai M, Andolfi M, Barbisan F, Roncon A, Guiducci GM, Xiumè F, et al. Computed tomography-guided microcoil placement for localizing small pulmonary nodules before uniportal video-assisted thoracoscopic resection. RADIOLOGIA MEDICA. 2020;125(1):24-30. doi: 10.1007/s11547-019-01077-x. PubMed PMID: WOS:000511751500002.	The title or abstract does not match the our study
944	Refai M, Andolfi M, Barbisan F, Roncon A, Guiducci GM, Xiumè F, et al. Computed tomography-guided microcoil placement for localizing small pulmonary nodules before uniportal video-assisted thoracoscopic resection. RADIOLOGIA MEDICA. 2020;125(1):24-30. doi: 10.1007/s11547-019-01077-x. PubMed PMID: WOS:000511751500002.	The title or abstract does not match the our study
945	Rehmani S, Bhora F, Flores R. Robotic Lung Cancer Surgery: A Missed Opportunity and a Faulty Conclusion. Annals of surgery. 2018;267(2):e34. Epub 2016/09/20. doi: 10.1097/sla.0000000000001996. PubMed PMID: 27643927.	The title or abstract does not match the our study
946	Rehmani S, Bhora F, Flores R. Robotic Lung Cancer Surgery: A Missed Opportunity and a Faulty Conclusion. Annals of surgery. 2018;267(2):e34. Epub 2016/09/20. doi: 10.1097/sla.0000000000001996. PubMed PMID: 27643927.	The title or abstract does not match the our study
947	Reichert M, Gohlke AB, Augustin F, Öfner D, Hecker A, Padberg W, et al. Video-assisted thoracoscopic anatomic lung resections in Germany-a nationwide survey. LANGENBECKS ARCHIVES OF SURGERY. 2016;401(6):877-84. doi: 10.1007/s00423-016-1481-5. PubMed PMID: WOS:000382752300015.	The title or abstract does not match the our study
948	Reichert M, Gohlke AB, Augustin F, Öfner D, Hecker A, Padberg W, et al. Video-assisted thoracoscopic anatomic lung resections in Germany-a nationwide survey. LANGENBECKS ARCHIVES OF SURGERY. 2016;401(6):877-84. doi: 10.1007/s00423-016-1481-5. PubMed PMID: WOS:000382752300015.	The title or abstract does not match the our study
949	Reichert M, Kerber S, Amati AL, Bodner J. Total video-assisted thoracoscopic (VATS) resection of a left-sided sulcus superior tumor after induction radiochemotherapy: video and review. SURGICAL ENDOSCOPY AND OTHER INTERVENTIONAL TECHNIQUES. 2015;29(8):2407-9. doi: 10.1007/s00464-014-3952-5. PubMed PMID: WOS:000358043100047.	The title or abstract does not match the our study
950	Reichert M, Kerber S, Pösentrup B, Bender J, Schneck E, Augustin F, et al. Anatomic lung resections for benign pulmonary diseases by video-assisted thoracoscopic surgery (VATS). LANGENBECKS ARCHIVES OF SURGERY. 2016;401(6):867-75. doi: 10.1007/s00423-016-1478-0. PubMed PMID: WOS:000382752300014.	The title or abstract does not match the our study
951	Reichert M, Pösentrupl B, Hecker A, Padberg W, Bodner J. Lung decortication in phase III pleural empyema by video-assisted thoracoscopic surgery (VATS)-results of a learning curve study. Journal of thoracic disease. 2018;10(7):4311-20. doi: 10.21037/jtd.2018.06.72. PubMed PMID: WOS:000440380200070.	The title or abstract does not match the our study
952	Reichert M, Steiner D, Kerber S, Bender J, Pösentrup B, Hecker A, et al. A standardized technique of systematic mediastinal lymph node dissection by video-assisted thoracoscopic surgery (VATS) leads to a high rate of nodal upstaging in early-stage non-small cell lung cancer. SURGICAL ENDOSCOPY AND OTHER INTERVENTIONAL TECHNIQUES. 2016;30(3):1119-25. doi: 10.1007/s00464-015-4312-9. PubMed PMID: WO…	The title or abstract does not match the our study
953	Reinersman JM, Blackmon SH. Are we looking at a surgical black box in the future? The Journal of thoracic and cardiovascular surgery. 2015;149(1):62-3. Epub 2014/12/20. doi: 10.1016/j.jtcvs.2014.11.016. PubMed PMID: 25524674.	The title or abstract does not match the our study
954	Reinersman JM, Blackmon SH. Are we looking at a surgical black box in the future? The Journal of thoracic and cardiovascular surgery. 2015;149(1):62-3. Epub 2014/12/20. doi: 10.1016/j.jtcvs.2014.11.016. PubMed PMID: 25524674.	The title or abstract does not match the our study
955	Reinersman JM, Passera E, Rocco G. Overview of uniportal video-assisted thoracic surgery (VATS): past and present. Annals of cardiothoracic surgery. 2016;5(2):112-7. doi: 10.21037/acs.2016.03.08. PubMed PMID: WOS:000383356100007.	The title or abstract does not match the our study
956	Reinersman JM, Passera E, Rocco G. Overview of uniportal video-assisted thoracic surgery (VATS): past and present. ANNALS OF CARDIOTHORACIC SURGERY. 2016;5(2):112-7. doi: 10.21037/acs.2016.03.08. PubMed PMID: WOS:000383356100007.	The title or abstract does not match the our study
957	Reis JE, Costa AR, Godinho M, Santos Silva J, Barata R, Bravio I, et al. Severe Intraoperative Complications During VATS Anatomical Ressections and their Surgical Resolution in a Portuguese Thoracic Surgery Centre - A 9-Year Review. Rev Port Cir Cardiotorac Vasc. 2017;24(3-4):135. Epub 2018/04/28. PubMed PMID: 29701367.	The title or abstract does not match the our study
958	Ren ZZ, Deng HY, Huang W, Zhou Q. Intraoperative conversion from video-assisted thoracoscopic lobectomy to thoracotomy for non-small-cell lung cancer: Does it have an impact on long-term survival? Interactive cardiovascular and thoracic surgery. 2022;35(2). Epub 2022/06/25. doi: 10.1093/icvts/ivac176. PubMed PMID: 35748763; PubMed Central PMCID: PMCPMC9295766.	The title or abstract does not match the our study
959	Ren ZZ, Deng HY, Huang WJ, Zhou QH. Intraoperative conversion from video-assisted thoracoscopic lobectomy to thoracotomy for non-small-cell lung cancer: Does it have an impact on long-term survival? Interactive cardiovascular and thoracic surgery. 2022;35(2). doi: 10.1093/icvts/ivac176. PubMed PMID: WOS:000827237900001.	The title or abstract does not match the our study
960	Ricciardi S, Davini F, Manca G, De Liperi A, Romano G, Zirafa CC, et al. Radioguided Surgery, a Cost-Effective Strategy for Treating Solitary Pulmonary Nodules: 20-Year Experience of a Single Center. Clinical lung cancer. 2020;21(5):E417-E22. doi: 10.1016/j.cllc.2020.02.026. PubMed PMID: WOS:000569430400011.	The title or abstract does not match the our study
961	Ricciardi S, Davini F, Manca G, De Liperi A, Romano G, Zirafa CC, et al. Radioguided Surgery, a Cost-Effective Strategy for Treating Solitary Pulmonary Nodules: 20-Year Experience of a Single Center. Clinical lung cancer. 2020;21(5):E417-E22. doi: 10.1016/j.cllc.2020.02.026. PubMed PMID: WOS:000569430400011.	The title or abstract does not match the our study
962	Riccipetitoni G, Bertozzi M, Gazzaneo M, Raffaele A, Vatta F. The Role of Video-Assisted Thoracoscopic Surgery in Pediatric Oncology: Single-Center Experience and Review of the Literature. Frontiers in pediatrics. 2021;9. doi: 10.3389/fped.2021.721914. PubMed PMID: WOS:000713438200001.	The title or abstract does not match the our study
963	Richardson MT, Backhus LM, Berry MF, Vail DG, Ayers KC, Benson JA, et al. Intraoperative costs of video-assisted thoracoscopic lobectomy can be dramatically reduced without compromising outcomes. JOURNAL OF THORACIC AND CARDIOVASCULAR SURGERY. 2018;155(3):1267-+. doi: 10.1016/j.jtcvs.2017.08.146. PubMed PMID: WOS:000425915100117.	The title or abstract does not match the our study
964	Richardson MT, Backhus LM, Berry MF, Vail DG, Ayers KC, Benson JA, et al. Intraoperative costs of video-assisted thoracoscopic lobectomy can be dramatically reduced without compromising outcomes. JOURNAL OF THORACIC AND CARDIOVASCULAR SURGERY. 2018;155(3):1267-+. doi: 10.1016/j.jtcvs.2017.08.146. PubMed PMID: WOS:000425915100117.	The title or abstract does not match the our study
965	Rizk NP, Ghanie A, Hsu M, Bains MS, Downey RJ, Sarkaria IS, et al. A Prospective Trial Comparing Pain and Quality of Life Measures After Anatomic Lung Resection Using Thoracoscopy or Thoracotomy. ANNALS OF THORACIC SURGERY. 2014;98(4):1160-6. doi: 10.1016/j.athoracsur.2014.05.028. PubMed PMID: WOS:000343143400011.	The title or abstract does not match the our study
966	Rocco G, Martucci N, La Manna C, Jones DR, De Luca G, La Rocca A, et al. Ten-Year Experience on 644 Patients Undergoing Single-Port (Uniportal) Video-Assisted Thoracoscopic Surgery. ANNALS OF THORACIC SURGERY. 2013;96(2):434-8. doi: 10.1016/j.athoracsur.2013.04.044. PubMed PMID: WOS:000323177800018.	The title or abstract does not match the our study
967	Rocco G, Martucci N, La Manna C, Jones DR, De Luca G, La Rocca A, et al. Ten-Year Experience on 644 Patients Undergoing Single-Port (Uniportal) Video-Assisted Thoracoscopic Surgery. ANNALS OF THORACIC SURGERY. 2013;96(2):434-8. doi: 10.1016/j.athoracsur.2013.04.044. PubMed PMID: WOS:000323177800018.	The title or abstract does not match the our study
968	Rodgers-Fischl PM, Martin JT, Saha SP. Video-Assisted Thoracoscopic versus Open Lobectomy: Costs and Outcomes. Southern medical journal. 2017;110(3):229-33. Epub 2017/03/04. doi: 10.14423/smj.0000000000000620. PubMed PMID: 28257551.	The title or abstract does not match the our study
969	Rodgers-Fischl PM, Martin JT, Saha SP. Video-Assisted Thoracoscopic versus Open Lobectomy: Costs and Outcomes. Southern medical journal. 2017;110(3):229-33. PubMed PMID: WOS:000395628500015.	The title or abstract does not match the our study
970	Rodriguez GR, Kucera J, Antevil JL, Mullenix PS, Trachiotis GD. Contemporary Video-Assisted Thoracoscopic Lobectomy for Early-Stage Lung Cancer. Journal of laparoendoscopic & advanced surgical techniques Part A. 2024;34(9):798-807. Epub 2024/09/17 23:42. doi: 10.1089/lap.2024.0281. PubMed PMID: 39288366.	The title or abstract does not match the our study
971	Rodriguez GR, Kucera J, Antevil JL, Mullenix PS, Trachiotis GD. Contemporary Video-Assisted Thoracoscopic Lobectomy for Early-Stage Lung Cancer. JOURNAL OF LAPAROENDOSCOPIC & ADVANCED SURGICAL TECHNIQUES. 2024;34(9):798-807. doi: 10.1089/lap.2024.0281. PubMed PMID: WOS:001314599400003.	The title or abstract does not match the our study
972	Rodriguez-Quintero JH, Elbahrawy MM, Montal AM, Jindani R, Vimolratana M, Kamel MK, et al. Minimally invasive surgery for clinical T4 non-small-cell lung cancer: national trends and outcomes. EUROPEAN JOURNAL OF CARDIO-THORACIC SURGERY. 2024;65(3). doi: 10.1093/ejcts/ezae009. PubMed PMID: WOS:001178866400002.	The title or abstract does not match the our study
973	Rodríguez-Torres J, Lucena-Aguilera MD, Cabrera-Martos I, López-López L, Torres-Sánchez I, Valenza MC. Musculoskeletal Signs Associated with Shoulder Pain in Patients Undergoing Video-Assisted Thoracoscopic Surgery. PAIN MEDICINE. 2019;20(10):1997-2003. doi: 10.1093/pm/pny230. PubMed PMID: WOS:000498052000016.	The title or abstract does not match the our study
974	Rosso L, Nosotti M, Palleschi A, Tosi D. VATS lobectomy combined with limited Shaw-Paulson thoracotomy for posterolateral Pancoast tumor. Tumori. 2016;102:S43-S5. doi: 10.5301/tj.5000430. PubMed PMID: WOS:000388282800013.	The title or abstract does not match the our study
975	Rosso L, Palleschi A, Mendogni P, Nosotti M. Video-assisted pulmonary lobectomy combined with transmanubrial approach for anterior Pancoast tumor resection: case report. Journal of cardiothoracic surgery. 2016;11. doi: 10.1186/s13019-016-0446-7. PubMed PMID: WOS:000374543200001.	The title or abstract does not match the our study
976	Ruan Y, Cao W, Xue H, You M, Zhao Z. Long-term outcome of uniport vs. multiport video-assisted thoracoscopic lobectomy for lung cancer. Sci Rep. 2024;14(1):5316. Epub 2024/03/05. doi: 10.1038/s41598-024-55737-8. PubMed PMID: 38438473; PubMed Central PMCID: PMCPMC10912317.	The title or abstract does not match the our study
977	Ruan YD, Cao WJ, Xue HS, You MD, Zhao ZL. Long-term outcome of uniport vs. multiport video-assisted thoracoscopic lobectomy for lung cancer. Scientific reports. 2024;14(1). doi: 10.1038/s41598-024-55737-8. PubMed PMID: WOS:001180029300053.	The title or abstract does not match the our study
978	Rusidanmu A, Chin WJ, Xu JM, Wang LM, He ZH, Lv XY, et al. Does a thoracoscopic approach provide better outcomes for pulmonary metastases? Journal of thoracic disease. 2021;13(4):2692-7. doi: 10.21037/jtd-19-3958. PubMed PMID: WOS:000667497200031.	The title or abstract does not match the our study
979	Saha SP, Bender M, Ferraris VA, Davenport DL. Surgical Treatment of Lung Cancer in Octogenarians. Southern medical journal. 2013;106(6):356-61. doi: 10.1097/SMJ.0b013e318296d8e2. PubMed PMID: WOS:000330323900005.	The title or abstract does not match the our study
980	Sakakura N, Nakada T, Shirai S, Takahara H, Suzuki A, Takahashi Y, et al. Emergency rollout and conversion procedures during the three-arm robotic open-thoracotomy-view approach. Interactive cardiovascular and thoracic surgery. 2022;34(6):1045-51. doi: 10.1093/icvts/ivab336. PubMed PMID: WOS:000790079100001.	The title or abstract does not match the our study
981	Salfity H, Tong BC. VATS and Minimally Invasive Resection in Early-Stage NSCLC. Seminars in respiratory and critical care medicine. 2020;41(3):335-45. doi: 10.1055/s-0039-3401991. PubMed PMID: WOS:000537106400002.	The title or abstract does not match the our study
982	Salfity H, Tong BC. VATS and Minimally Invasive Resection in Early-Stage NSCLC. Seminars in respiratory and critical care medicine. 2020;41(3):335-45. Epub 2020/05/26. doi: 10.1055/s-0039-3401991. PubMed PMID: 32450587.	The title or abstract does not match the our study
983	Samson P, Guitron J, Reed MF, Hanseman DJ, Starnes SL. Predictors of conversion to thoracotomy for video-assisted thoracoscopic lobectomy: A retrospective analysis and the influence of computed tomography-based calcification assessment. JOURNAL OF THORACIC AND CARDIOVASCULAR SURGERY. 2013;145(6):1512-8. doi: 10.1016/j.jtcvs.2012.05.028. PubMed PMID: WOS:000319066300031.	The title or abstract does not match the our study
984	Samson P, Guitron J, Reed MF, Hanseman DJ, Starnes SL. Predictors of conversion to thoracotomy for video-assisted thoracoscopic lobectomy: A retrospective analysis and the influence of computed tomography-based calcification assessment. JOURNAL OF THORACIC AND CARDIOVASCULAR SURGERY. 2013;145(6):1512-8. doi: 10.1016/j.jtcvs.2012.05.028. PubMed PMID: WOS:000319066300031.	The title or abstract does not match the our study
985	Sanchez-Lorente D, Guzman R, Boada M, Carriel N, Guirao A, Molins L. Is it appropriate to perform video-assisted thoracoscopic surgery for advanced lung cancer? Future oncology (London, England). 2018;14(6s):29-31. Epub 2018/02/06. doi: 10.2217/fon-2017-0388. PubMed PMID: 29400556.	The title or abstract does not match the our study
986	Sanchez-Lorente D, Guzman R, Boada M, Carriel N, Guirao A, Molins L. Is it appropriate to perform video-assisted thoracoscopic surgery for advanced lung cancer? Future oncology (London, England). 2018;14(6s):29-31. Epub 2018/02/06. doi: 10.2217/fon-2017-0388. PubMed PMID: 29400556.	The title or abstract does not match the our study
987	Sandri A, Papagiannopoulos K, Milton R, Kefaloyannis E, Chaudhuri N, Poyser E, et al. Major morbidity after video-assisted thoracic surgery lung resections: a comparison between the European Society of Thoracic Surgeons definition and the Thoracic Morbidity and Mortality system. Journal of thoracic disease. 2015;7(7):1174-80. doi: 10.3978/j.issn.2072-1439.2015.06.07. PubMed PMID: WOS:000361009500…	The title or abstract does not match the our study
988	Sarkaria IS, Finley DJ, Bains MS, Adusumilli PS, Rizk NP, Huang J, et al. Chylothorax and Recurrent Laryngeal Nerve Injury Associated With Robotic Video-Assisted Mediastinal Lymph Node Dissection. Innovations (Philadelphia, Pa). 2015;10(3):170-3. Epub 2015/07/15. doi: 10.1097/imi.0000000000000160. PubMed PMID: 26165562; PubMed Central PMCID: PMCPMC4981881.	The title or abstract does not match the our study
989	Sarkaria IS, Finley DJ, Bains MS, Adusumilli PS, Rizk NP, Huang J, et al. Chylothorax and Recurrent Laryngeal Nerve Injury Associated With Robotic Video-Assisted Mediastinal Lymph Node Dissection. Innovations (Philadelphia, Pa). 2015;10(3):170-3. Epub 2015/07/15. doi: 10.1097/imi.0000000000000160. PubMed PMID: 26165562; PubMed Central PMCID: PMCPMC4981881.	The title or abstract does not match the our study
990	Sarkaria IS, Gorrepati ML, Mehendale S, Oh DS. Lobectomy in octogenarians: real world outcomes for robotic-assisted, video-assisted thoracoscopic, and open approaches. Journal of thoracic disease. 2019;11(6):2420-30. doi: 10.21037/jtd.2019.05.52. PubMed PMID: WOS:000473287500037.	The title or abstract does not match the our study
991	Sassorossi C, Chiappetta M, Nachira D, Campanella A, Santoro G, Calabrese G, et al. Uniportal Laser-Assisted Video-Assisted Thoracoscopy (U-LA-VATS) for Lung Metastasectomy: Technical Description, Peri-Operative Results and Pertinent Literature Review. Journal of clinical medicine. 2024;13(18). doi: 10.3390/jcm13185346. PubMed PMID: WOS:001323813100001.	The title or abstract does not match the our study
992	Sato T, Iwasaki A, Yutaka Y, Yamada Y, Nakajima D, Ohsumi A, et al. Is left-side DaVinci™ procedure challenging? Initial experiences of a single institute. General thoracic and cardiovascular surgery. 2020;68(11):1285-9. Epub 2020/05/15. doi: 10.1007/s11748-020-01382-7. PubMed PMID: 32406024.	The title or abstract does not match the our study
993	Sato T, Iwasaki A, Yutaka Y, Yamada Y, Nakajima D, Ohsumi A, et al. Is left-side DaVinci™ procedure challenging? Initial experiences of a single institute. General thoracic and cardiovascular surgery. 2020;68(11):1285-9. Epub 2020/05/15. doi: 10.1007/s11748-020-01382-7. PubMed PMID: 32406024.	The title or abstract does not match the our study
994	Sawabata N, Matsumura A, Ohota M, Maeda H, Hirano H, Nakagawa K, et al. Cytologically malignant margins of wedge resected stage I non-small cell lung cancer. The Annals of thoracic surgery. 2002;74(6):1953-7. Epub 2003/03/20. doi: 10.1016/s0003-4975(02)03993-0. PubMed PMID: 12643379.	The title or abstract does not match the our study
995	Sawabata N, Ohta M, Matsumura A, Nakagawa K, Hirano H, Maeda H, et al. Optimal distance of malignant negative margin in excision of nonsmall cell lung cancer: a multicenter prospective study. The Annals of thoracic surgery. 2004;77(2):415-20. Epub 2004/02/05. doi: 10.1016/s0003-4975(03)01511-x. PubMed PMID: 14759408.	The title or abstract does not match the our study
996	Scarci M, Gonzalez-Rivas D, Schmidt J, Bedetti B. Management of Intraoperative Difficulties During Uniportal Video-Assisted Thoracoscopic Surgery. Thoracic surgery clinics. 2017;27(4):339-+. doi: 10.1016/j.thorsurg.2017.06.002. PubMed PMID: WOS:000414722000003.	The title or abstract does not match the our study
997	Schuchert MJ, Abbas G, Awais O, Pennathur A, Nason KS, Wilson DO, et al. Anatomic Segmentectomy for the Solitary Pulmonary Nodule and Early-Stage Lung Cancer. ANNALS OF THORACIC SURGERY. 2012;93(6):1780-7. doi: 10.1016/j.athoracsur.2011.11.074. PubMed PMID: WOS:000304460000013.	The title or abstract does not match the our study
998	Scott JE, Auzenne DA, Massari F, Singh A, Donovan V, Mayhew PD, et al. Complications and outcomes of thoracoscopic-assisted lung lobectomy in dogs. Veterinary surgery : VS. 2023;52(1):106-15. Epub 2022/09/29. doi: 10.1111/vsu.13886. PubMed PMID: 36168280.	The title or abstract does not match the our study
999	Seder CW, Farrokhyar F, Nayak R, Baste JM, Patel Y, Agzarian J, et al. Robotic vs Thoracoscopic Anatomic Lung Resection in Obese Patients: A Propensity-Adjusted Analysis. ANNALS OF THORACIC SURGERY. 2022;114(5):1879-85. doi: 10.1016/j.athoracsur.2021.09.061. PubMed PMID: WOS:000884315000005.	The title or abstract does not match the our study
1000	Seitlinger J, Olland A, Guinard S, Massard G, Falcoz PE. Conversion from video-assisted thoracic surgery (VATS) to thoracotomy during major lung resection: how does it affect perioperative outcomes? Interactive cardiovascular and thoracic surgery. 2021;32(1):55-63. doi: 10.1093/icvts/ivaa220. PubMed PMID: WOS:000608419000007.	The title or abstract does not match the our study
1001	Seitlinger J, Olland A, Guinard S, Massard G, Falcoz PE. Conversion from video-assisted thoracic surgery (VATS) to thoracotomy during major lung resection: how does it affect perioperative outcomes? Interactive cardiovascular and thoracic surgery. 2021;32(1):55-63. Epub 2020/11/26. doi: 10.1093/icvts/ivaa220. PubMed PMID: 33236089; PubMed Central PMCID: PMCPMC8906703.	The title or abstract does not match the our study
1002	Sekhniaidze D, Gonzalez-Rivas D, Kononets P, Garcia A, Shneider V, Agasiev M, et al. Uniportal video-assisted thoracoscopic carinal resections: technical aspects and outcomes. EUROPEAN JOURNAL OF CARDIO-THORACIC SURGERY. 2020;58:58-64. doi: 10.1093/ejcts/ezaa120. PubMed PMID: WOS:000581011500009.	The title or abstract does not match the our study
1003	Servais E, Swanson SJ. Thoracoscopic Management of Pulmonary Metastases. Thoracic surgery clinics. 2016;26(1):91-+. doi: 10.1016/j.thorsurg.2015.09.011. PubMed PMID: WOS:000367209900012.	The title or abstract does not match the our study
1004	Servais E, Swanson SJ. Thoracoscopic Management of Pulmonary Metastases. Thoracic surgery clinics. 2016;26(1):91-+. doi: 10.1016/j.thorsurg.2015.09.011. PubMed PMID: WOS:000367209900012.	The title or abstract does not match the our study
1005	Servais EL, Miller DL, Thibault D, Hartwig MG, Kosinski AS, Stock CT, et al. Conversion to Thoracotomy During Thoracoscopic vs Robotic Lobectomy: Predictors and Outcomes. ANNALS OF THORACIC SURGERY. 2022;114(2):409-17. doi: 10.1016/j.athoracsur.2021.10.067. PubMed PMID: WOS:000865422000011.	The title or abstract does not match the our study
1006	Servais EL, Miller DL, Thibault D, Hartwig MG, Kosinski AS, Stock CT, et al. Conversion to Thoracotomy During Thoracoscopic vs Robotic Lobectomy: Predictors and Outcomes. The Annals of thoracic surgery. 2022;114(2):409-17. Epub 2021/12/19. doi: 10.1016/j.athoracsur.2021.10.067. PubMed PMID: 34921815.	The title or abstract does not match the our study
1007	Seyrek Y, Akkuş M. How to facilitate concurrent lower lobectomy after coronary artery bypass grafting via median sternotomy without adding anterolateral thoracotomy? ANZ journal of surgery. 2023;93(6):1559-63. Epub 2023/04/25. doi: 10.1111/ans.18494. PubMed PMID: 37095071.	The title or abstract does not match the our study
1008	Sezen CB, Bilen S, Kalafat CE, Cansever L, Sonmezoglu Y, Kilimci U, et al. Unexpected conversion to thoracotomy during thoracoscopic lobectomy: a single-center analysis. General thoracic and cardiovascular surgery. 2019;67(11):969-75. doi: 10.1007/s11748-019-01127-1. PubMed PMID: WOS:000491087000009.	The title or abstract does not match the our study
1009	Sezen CB, Bilen S, Kalafat CE, Cansever L, Sonmezoglu Y, Kilimci U, et al. Unexpected conversion to thoracotomy during thoracoscopic lobectomy: a single-center analysis. General thoracic and cardiovascular surgery. 2019;67(11):969-75. doi: 10.1007/s11748-019-01127-1. PubMed PMID: WOS:000491087000009.	The title or abstract does not match the our study
1010	Shah AS, Nguyen DT, Chihara R, Chan EY, Graviss EA, Kim MP. Self-assisting robot-assisted pulmonary lobectomy has favorable outcome compared to VATS lobectomy. Journal of thoracic disease. 2022;14(9):3187-96. doi: 10.21037/jtd-22-176. PubMed PMID: WOS:000831170900001.	The title or abstract does not match the our study
1011	Shah NR, Williams KM, Stoll T, Heider A, Opipari VP, Jasty Rao R, et al. A modern approach to multiple pulmonary resections in children with recurrent metastatic pulmonary disease. Pediatric blood & cancer. 2024;71(11):e31304. Epub 2024/09/04. doi: 10.1002/pbc.31304. PubMed PMID: 39228054.	The title or abstract does not match the our study
1012	Shaheen S, Jabo B, Kaur M, Senthil M, Mirshahidi S, Zaheer S, et al. Less Is More: video Assisted Thoracic Surgery (VATS) vs Open Thoracotomy in the Management of Resectable Lung Cancer. JOURNAL OF THORACIC ONCOLOGY. 2017;12(11):S2051-S. PubMed PMID: WOS:000463860801484.	The title or abstract does not match the our study
1013	Shao G, Ren W, Feng Z, Peng Z. The role of video-assisted thoracoscopic surgery in management of the multiple ground-glass nodules. Indian journal of cancer. 2015;52(6):E75-E9. doi: 10.4103/0019-509X.172518. PubMed PMID: WOS:000367732400007.	The title or abstract does not match the our study
1014	Shao G, Ren W, Feng Z, Peng Z. The role of video-assisted thoracoscopic surgery in management of the multiple ground-glass nodules. Indian journal of cancer. 2015;52(6):E75-E9. doi: 10.4103/0019-509X.172518. PubMed PMID: WOS:000367732400007.	The title or abstract does not match the our study
1015	Shao WL, Liu J, Liang WH, Chen HZ, Li SB, Yin WQ, et al. Safety and feasibility of video-assisted thoracoscopic surgery for stage IIIA lung cancer. CHINESE JOURNAL OF CANCER RESEARCH. 2014;26(4):418-22. doi: 10.3978/j.issn.1000-9604.2014.08.05. PubMed PMID: WOS:000342482700011.	The title or abstract does not match the our study
1016	Shao WL, Xiong XG, Chen HZ, Liu J, Yin WQ, Li SB, et al. Long-term survival outcomes of video-assisted thoracic surgery for patients with non-small cell lung cancer. CHINESE JOURNAL OF CANCER RESEARCH. 2014;26(4):391-8. doi: 10.3978/j.issn.1000-9604.2014.08.04. PubMed PMID: WOS:000342482700007.	The title or abstract does not match the our study
1017	Shapiro M, Kadakia S, Lim J, Breglio A, Wisnivesky JP, Kaufman A, et al. Lobe-Specifi c Mediastinal Nodal Dissection Is Sufficient During Lobectomy by Video-Assisted Thoracic Surgery or Thoracotomy for Early-Stage Lung Cancer. Chest. 2013;144(5):1615-21. doi: 10.1378/chest.12-3069. PubMed PMID: WOS:000327143700031.	The title or abstract does not match the our study
1018	Shapiro M, Kadakia S, Lim J, Breglio A, Wisnivesky JP, Kaufman A, et al. Lobe-Specifi c Mediastinal Nodal Dissection Is Sufficient During Lobectomy by Video-Assisted Thoracic Surgery or Thoracotomy for Early-Stage Lung Cancer. Chest. 2013;144(5):1615-21. doi: 10.1378/chest.12-3069. PubMed PMID: WOS:000327143700031.	The title or abstract does not match the our study
1019	Shaw JP, Dembitzer FR, Wisnivesky JP, Litle VR, Weiser TS, Yun J, et al. Video-assisted thoracoscopic lobectomy: state of the art and future directions. The Annals of thoracic surgery. 2008;85(2):S705-9. Epub 2008/01/29. doi: 10.1016/j.athoracsur.2007.11.048. PubMed PMID: 18222201.	The title or abstract does not match the our study
1020	Shaw JP, Dembitzer FR, Wisnivesky JP, Litle VR, Weiser TS, Yun J, et al. Video-assisted thoracoscopic lobectomy: state of the art and future directions. The Annals of thoracic surgery. 2008;85(2):S705-9. Epub 2008/01/29. doi: 10.1016/j.athoracsur.2007.11.048. PubMed PMID: 18222201.	The title or abstract does not match the our study
1021	She X, Gu Y, Xu C, Song X, Li C, Ding C, et al. [Combining 3D-CTBA and 3D-VATS Single-Operation-Hole to Anatomical Segmentectomy in the Treatment of Non-small Cell Lung Cancer]. Zhongguo fei ai za zhi = Chinese journal of lung cancer. 2017;20(9):598-602. Epub 2017/09/25. doi: 10.3779/j.issn.1009-3419.2017.09.02. PubMed PMID: 28935012; PubMed Central PMCID: PMCPMC5973374.	The title or abstract does not match the our study
1022	Shell D. Improving survival after pulmonary metastasectomy for sarcoma: analysis of prognostic factors. General thoracic and cardiovascular surgery. 2023;71(5):263-71. doi: 10.1007/s11748-023-01905-y. PubMed PMID: WOS:000912291700001.	The title or abstract does not match the our study
1023	Shen C, Liao H, Che G. Comment on: Reasons for staying in hospital after video-assisted thoracoscopic surgery lobectomy. BJS open. 2022;6(5). Epub 2022/09/21. doi: 10.1093/bjsopen/zrac120. PubMed PMID: 36124880; PubMed Central PMCID: PMCPMC9487648.	The title or abstract does not match the our study
1024	Shen C, Liao H, Che G. Comment on: Reasons for staying in hospital after video-assisted thoracoscopic surgery lobectomy. BJS open. 2022;6(5). Epub 2022/09/21. doi: 10.1093/bjsopen/zrac120. PubMed PMID: 36124880; PubMed Central PMCID: PMCPMC9487648.	The title or abstract does not match the our study
1025	Shen YX, Zhang Y, Sun JC, Gu JY, Yuan YF, Wang Q. Transaxillary uniportal video assisted thoracoscopic surgery for right upper lobectomy. Journal of thoracic disease. 2018;10(3):E214-E7. doi: 10.21037/jtd.2018.02.86. PubMed PMID: WOS:000431695300013.	The title or abstract does not match the our study
1026	Shi Q, Wang XS, Vaporciyan AA, Rice DC, Popat KU, Cleeland CS. Patient-Reported Symptom Interference as a Measure of Postsurgery Functional Recovery in Lung Cancer. Journal of pain and symptom management. 2016;52(6):822-31. Epub 2016/08/16. doi: 10.1016/j.jpainsymman.2016.07.005. PubMed PMID: 27521528; PubMed Central PMCID: PMCPMC5154813.	The title or abstract does not match the our study
1027	Shipulin PP, Severgin VE, Martyniuk VA, Baĭdan VV, Ageev SV, Kiriliuk AA. [Methods of videothoracoscopic biopsy of lung]. Klinichna khirurhiia. 2008;(7):37-9. Epub 2008/12/04. PubMed PMID: 19048819.	The title or abstract does not match the our study
1028	Shirahashi K, Yamamoto H, Matsumoto M, Miyamaoto Y, Komuro H, Doi K, et al. Thoracoscopic segmentectomy: hybrid approach for clinical stage I non-small cell lung cancer. Journal of thoracic disease. 2018;10:S1235-S41. doi: 10.21037/jtd.2018.03.111. PubMed PMID: WOS:000431689200015.	The title or abstract does not match the our study
1029	Shiraishi T, Shirakusa T, Hiratsuka M, Yamamoto S, Iwasaki A. Video-assisted thoracoscopic surgery lobectomy for c-T1N0M0 primary lung cancer: its impact on locoregional control. The Annals of thoracic surgery. 2006;82(3):1021-6. Epub 2006/08/25. doi: 10.1016/j.athoracsur.2006.04.031. PubMed PMID: 16928528.	The title or abstract does not match the our study
1030	Shiraishi T, Shirakusa T, Iwasaki A, Hiratsuka M, Yamamoto S, Kawahara K. Video-assisted thoracoscopic surgery (VATS) segmentectomy for small peripheral lung cancer tumors: intermediate results. Surgical endoscopy. 2004;18(11):1657-62. Epub 2005/10/21. doi: 10.1007/s00464-003-9269-4. PubMed PMID: 16237587.	The title or abstract does not match the our study
1031	Shiraishi T, Yoshinaga Y, Yoneda S, Okabayashi H, Iwasaki A, Kawahara K, et al. [Clinical evaluation of VATS lobectomy for lung cancer]. Kyobu geka The Japanese journal of thoracic surgery. 2000;53(1):4-7. Epub 2000/01/20. PubMed PMID: 10639784.	The title or abstract does not match the our study
1032	Sihoe AD, Chawla S, Paul S, Nair A, Lee J, Yin K. Technique for delivering large tumors in video-assisted thoracoscopic lobectomy. Asian cardiovascular & thoracic annals. 2014;22(3):319-28. Epub 2014/03/04. doi: 10.1177/0218492313503641. PubMed PMID: 24585909.	The title or abstract does not match the our study
1033	Sihoe ADL. Are There Contraindications for Uniportal Video-Assisted Thoracic Surgery? Thoracic surgery clinics. 2017;27(4):373-+. doi: 10.1016/j.thorsurg.2017.06.005. PubMed PMID: WOS:000414722000006.	The title or abstract does not match the our study
1034	Sihoe ADL. Transition from multiportal video-assisted thoracic surgery to uniportal video-assisted thoracic surgery... and evolution to uniportal robotic-assisted thoracic surgery? Annals of cardiothoracic surgery. 2023;12(2):82-90. doi: 10.21037/acs-2022-urats-11. PubMed PMID: WOS:000907164200001.	The title or abstract does not match the our study
1035	Sihoe ADL. Video-assisted thoracoscopic surgery as the gold standard for lung cancer surgery. Respirology (Carlton, Vic). 2020;25 Suppl 2:49-60. Epub 2020/08/01. doi: 10.1111/resp.13920. PubMed PMID: 32734596.	The title or abstract does not match the our study
1036	Sihoe ADL. Video-assistedthoracoscopic surgery as the gold standard for lung cancer surgery. Respirology (Carlton, Vic). 2020;25:49-60. doi: 10.1111/resp.13920. PubMed PMID: WOS:000553743700001.	The title or abstract does not match the our study
1037	Simoglou C, Tsolakis N. Lobectomy after three-dimensional computed tomography of the pulmonary artery. Asian Cardiovasc Thorac Ann. 2014;22(9):1080-3. Epub 2014/04/04. doi: 10.1177/0218492314530976. PubMed PMID: 24696102.	The title or abstract does not match the our study
1038	Singer ES, Kneuertz PJ, Nishimura J, D'Souza DM, Diefenderfer E, Moffatt-Bruce SD, et al. Effect of operative approach on quality of life following anatomic lung cancer resection. Journal of thoracic disease. 2020;12(11):6913-9. doi: 10.21037/jtd.2020.01.05. PubMed PMID: WOS:000614714500018.	The title or abstract does not match the our study
1039	Singh A, Scott J, Case JB, Mayhew PD, Runge JJ. Optimization of surgical approach for thoracoscopic-assisted pulmonary surgery in dogs. Veterinary surgery : VS. 2019;48(S1):O99-o104. Epub 2018/11/06. doi: 10.1111/vsu.13128. PubMed PMID: 30387502.	The title or abstract does not match the our study
1040	Singh A, Scott J, Case JB, Mayhew PD, Runge JJ. Optimization of surgical approach for thoracoscopic-assisted pulmonary surgery in dogs. Veterinary surgery : VS. 2019;48(S1):O99-o104. Epub 2018/11/06. doi: 10.1111/vsu.13128. PubMed PMID: 30387502.	The title or abstract does not match the our study
1041	Sirakaya F, Calik Kutukcu E, Onur MR, Dikmen E, Kumbasar U, Uysal S, et al. ASO Author Reflections: Is the VATS Technique Superior to Thoracotomy Techniques in Terms of Respiratory Muscle Function and Functional Exercise Capacity? Ann Surg Oncol. 2024;31(9):5768-9. Epub 2024/05/17. doi: 10.1245/s10434-024-15429-z. PubMed PMID: 38755341; PubMed Central PMCID: PMCPMC11300651.	The title or abstract does not match the our study
1042	Sirakaya F, Calik Kutukcu E, Onur MR, Dikmen E, Kumbasar U, Uysal S, et al. The Effects of Various Approaches to Lobectomies on Respiratory Muscle Strength, Diaphragm Thickness, and Exercise Capacity in Lung Cancer. Annals of surgical oncology. 2024;31(9):5738-47. Epub 2024/04/29. doi: 10.1245/s10434-024-15312-x. PubMed PMID: 38679681; PubMed Central PMCID: PMCPMC11300537.	The title or abstract does not match the our study
1043	Situ D, Long H, Tan Q, Luo Q, Wang Z, Jiang G, et al. Video-Assisted Thoracoscopic Surgery vs Thoracotomy for Early-Stage Non-Small Cell Lung Cancer: Short-Term Outcomes of a Randomized Trial. JOURNAL OF THORACIC ONCOLOGY. 2017;12(11):S2410-S. doi: 10.1016/j.jtho.2017.11.045. PubMed PMID: WOS:000463860802581.	The title or abstract does not match the our study
1044	Smith CB, Kale M, Mhango G, Neugut AI, Hershman DL, Mandeli JP, et al. Comparative Outcomes of Elderly Stage I Lung Cancer Patients Treated with Segmentectomy via Video-Assisted Thoracoscopic Surgery versus Open Resection. JOURNAL OF THORACIC ONCOLOGY. 2014;9(3):383-9. doi: 10.1097/JTO.0000000000000083. PubMed PMID: WOS:000331534500019.	The title or abstract does not match the our study
1045	Smith CB, Kale M, Mhango G, Neugut AI, Hershman DL, Mandeli JP, et al. Comparative Outcomes of Elderly Stage I Lung Cancer Patients Treated with Segmentectomy via Video-Assisted Thoracoscopic Surgery versus Open Resection. JOURNAL OF THORACIC ONCOLOGY. 2014;9(3):383-9. doi: 10.1097/JTO.0000000000000083. PubMed PMID: WOS:000331534500019.	The title or abstract does not match the our study
1046	Smith DE, Dietrich A, Nicolas M, Da Lozzo A, Beveraggi E. Conversion during thoracoscopic lobectomy: related factors and learning curve impact. Updates in surgery. 2015;67(4):427-32. Epub 2015/11/13. doi: 10.1007/s13304-015-0334-z. PubMed PMID: 26561493.	The title or abstract does not match the our study
1047	Smith R, Demmy TL. Pulmonary metastasectomy for soft tissue sarcoma. Surgical oncology clinics of North America. 2012;21(2):269-86. Epub 2012/03/01. doi: 10.1016/j.soc.2011.12.001. PubMed PMID: 22365519.	The title or abstract does not match the our study
1048	Smolle-Juettner FM, Maier A, Lindenmann J, Matzi V, Neuböck N. Resection in stage I/II non-small cell lung cancer. Front Radiat Ther Oncol. 2010;42:71-7. Epub 2009/12/04. doi: 10.1159/000262462. PubMed PMID: 19955793.	The title or abstract does not match the our study
1049	Soder SA, Barth F, Perin FA, Felicetti JC, Camargo JJP, Camargo SM. Anatomic pulmonary resection via video-assisted thoracic surgery: analysis of 117 cases at a referral center in Brazil. Jornal brasileiro de pneumologia : publicacao oficial da Sociedade Brasileira de Pneumologia e Tisilogia. 2017;43(2):129-33. Epub 2017/05/26. doi: 10.1590/s1806-37562015000000352. PubMed PMID: 28538780; PubMed C…	The title or abstract does not match the our study
1050	Solaini L, Bagioni P, Prusciano F, Di Francesco F, Poddie DB. Video-assisted thoracic surgery (VATS) lobectomy for typical bronchopulmonary carcinoid tumors. Surgical endoscopy. 2000;14(12):1142-5. Epub 2001/01/10. doi: 10.1007/s004640000259. PubMed PMID: 11148784.	The title or abstract does not match the our study
1051	Solaini L, Prusciano F, Bagioni P, Di Francesco F, Basilio Poddie D. Video-assisted thoracic surgery major pulmonary resections. Present experience. European journal of cardio-thoracic surgery : official journal of the European Association for Cardio-thoracic Surgery. 2001;20(3):437-42. Epub 2001/08/18. doi: 10.1016/s1010-7940(01)00850-8. PubMed PMID: 11509260.	The title or abstract does not match the our study
1052	Solari L, Agrafiotis AC, Lardinois I. VATS approach for pulmonary sclerosing pneumocytoma: a case report. Acta chirurgica Belgica. 2022;122(2):123-6. Epub 2020/05/14. doi: 10.1080/00015458.2020.1765671. PubMed PMID: 32397805.	The title or abstract does not match the our study
1053	Soldath P, Binderup T, Carstensen F, Clausen MM, Kjaer A, Federspiel B, et al. Long-term outcomes after video-assisted thoracoscopic surgery in pulmonary large-cell neuroendocrine carcinoma. SURGICAL ONCOLOGY-OXFORD. 2022;41. doi: 10.1016/j.suronc.2022.101728. PubMed PMID: WOS:000789993900002.	The title or abstract does not match the our study
1054	Solli P, Spaggiari L. Indications and developments of video-assisted thoracic surgery in the treatment of lung cancer. The oncologist. 2007;12(10):1205-14. Epub 2007/10/27. doi: 10.1634/theoncologist.12-10-1205. PubMed PMID: 17962614.	The title or abstract does not match the our study
1055	Solli P, Spaggiari L. Indications and developments of video-assisted thoracic surgery in the treatment of lung cancer. The oncologist. 2007;12(10):1205-14. Epub 2007/10/27. doi: 10.1634/theoncologist.12-10-1205. PubMed PMID: 17962614.	The title or abstract does not match the our study
1056	Sollitto F, De Palma A, Lopez C, Loizzi M. [Minimally invasive thoracic surgery versus standard surgery]. Annali italiani di chirurgia. 2003;74(3):299-307. Epub 2003/12/18. PubMed PMID: 14677287.	The title or abstract does not match the our study
1057	Song G, Qiu T, Xuan Y, Zhao Y, Jiao W. [Clinical Application of Vectorial Localization of Peripheral Pulmonary Nodules Guided by Electromagnetic Navigation Bronchoscopy in Thoracic Surgery]. Zhongguo fei ai za zhi = Chinese journal of lung cancer. 2019;22(11):709-13. Epub 2019/11/28. doi: 10.3779/j.issn.1009-3419.2019.11.05. PubMed PMID: 31771740; PubMed Central PMCID: PMCPMC6885414.	The title or abstract does not match the our study
1058	Song IA, Oh TK, Do SH. Trends in Perioperative Magnesium Sulfate Use in Patients Who Underwent Major Cancer Surgery: A Retrospective Population-Based Cohort Study in South Korea. Cancer control : journal of the Moffitt Cancer Center. 2023;30. doi: 10.1177/10732748231180977. PubMed PMID: WOS:001003793500001.	The title or abstract does not match the our study
1059	Song SQ, Shen C, Hu Y, He YZ, Yuan Y, Xu YY. Application of Inflatable Video-Assisted Mediastinoscopic Transhiatal Esophagectomy in Individualized Treatment of Esophageal Cancer. Biomedicines. 2023;11(10). doi: 10.3390/biomedicines11102750. PubMed PMID: WOS:001094149700001.	The title or abstract does not match the our study
1060	Soultanis KM, Chen Chao M, Chen J, Wu L, Yang C, Gonzalez-Rivas D, et al. Technique and outcomes of 79 consecutive uniportal video-assisted sleeve lobectomies. European journal of cardio-thoracic surgery : official journal of the European Association for Cardio-thoracic Surgery. 2019;56(5):876-82. Epub 2019/06/11. doi: 10.1093/ejcts/ezz162. PubMed PMID: 31180504.	The title or abstract does not match the our study
1061	Soultanis KM, Chen Chao M, Chen J, Wu L, Yang C, Gonzalez-Rivas D, et al. Technique and outcomes of 79 consecutive uniportal video-assisted sleeve lobectomies. European journal of cardio-thoracic surgery : official journal of the European Association for Cardio-thoracic Surgery. 2019;56(5):876-82. Epub 2019/06/11. doi: 10.1093/ejcts/ezz162. PubMed PMID: 31180504.	The title or abstract does not match the our study
1062	Soultanisa KM, Chao MC, Chen J, Wu L, Yang CL, Gonzalez-Rivas D, et al. Technique and outcomes of 79 consecutive uniportal video-assisted sleeve lobectomies. EUROPEAN JOURNAL OF CARDIO-THORACIC SURGERY. 2019;56(5):876-82. doi: 10.1093/ejcts/ezz162. PubMed PMID: WOS:000493091500007.	The title or abstract does not match the our study
1063	Spartalis E, Mantonakis E, Athanasiou A, Moris D. Lobectomy by Video-Assisted Thoracic Surgery or Muscle-Sparing Thoracotomy for Stage 1 Lung Cancer: Could Cost-Effectiveness Give the Answer? Journal of the American College of Surgeons. 2015;221(4):890-. doi: 10.1016/j.jamcollsurg.2015.07.002. PubMed PMID: WOS:000361067200017.	The title or abstract does not match the our study
1064	Spiezia L, Cuzzolin M, Elssy H, Di Gregorio G, Campello E, Rea F, et al. Post-operative hypercoagulable whole blood profiles in patients undergoing open thoracotomy <i>vs</i> video-assisted thoracoscopic surgery. BLOOD TRANSFUSION. 2021;19(2):144-51. doi: 10.2450/2020.0040-20. PubMed PMID: WOS:000625178900007.	The title or abstract does not match the our study
1065	Spiezia L, Cuzzolin M, Elssy H, Di Gregorio G, Campello E, Rea F, et al. Post-operative hypercoagulable whole blood profiles in patients undergoing open thoracotomy vs video-assisted thoracoscopic surgery. Blood Transfus. 2021;19(2):144-51. Epub 2020/10/02. doi: 10.2450/2020.0040-20. PubMed PMID: 33000749; PubMed Central PMCID: PMCPMC7925226.	The title or abstract does not match the our study
1066	Spiezia L, Liew A, Campello E, Di Gregorio G, Zuin A, Simioni P. Thrombotic risk following video-assisted thoracoscopic surgery versus open thoracotomy: a systematic review and meta-analysis. Interactive cardiovascular and thoracic surgery. 2020;30(4):573-81. doi: 10.1093/icvts/ivz321. PubMed PMID: WOS:000537403700013.	The title or abstract does not match the our study
1067	Spiezia L, Liew A, Campello E, Di Gregorio G, Zuin A, Simioni P. Thrombotic risk following video-assisted thoracoscopic surgery versus open thoracotomy: a systematic review and meta-analysis. Interactive cardiovascular and thoracic surgery. 2020;30(4):573-81. doi: 10.1093/icvts/ivz321. PubMed PMID: WOS:000537403700013.	The title or abstract does not match the our study
1068	Sponholz C, Winkens M, Fuchs F, Moschovas A, Steinert M. Videoassisted Thoracoscopy with Preserved Spontaneous Breathing - an Anaesthesiological Perspective. Zentralblatt fur Chirurgie. 2021;146:S10-S8. doi: 10.1055/a-1263-1504. PubMed PMID: WOS:000588339800001.	The title or abstract does not match the our study
1069	Stamenovic D, Messerschmidt A, Jahn T, Schneider T. Initial Experience with Uniportal Video-Assisted Thoracoscopic Surgery for Anatomical Lung Resections: A Propensity Score Study and an Observational Assessment of the Learning Curve. Zentralblatt fur Chirurgie. 2018;143(1):84-9. doi: 10.1055/s-0043-111795. PubMed PMID: WOS:000426591800022.	The title or abstract does not match the our study
1070	Stamenovic D, Messerschmidt A, Jahn T, Schneider T. Initial Experience with Uniportal Video-Assisted Thoracoscopic Surgery for Anatomical Lung Resections: A Propensity Score Study and an Observational Assessment of the Learning Curve. Zentralblatt fur Chirurgie. 2018;143(1):84-9. doi: 10.1055/s-0043-111795. PubMed PMID: WOS:000426591800022.	The title or abstract does not match the our study
1071	Stamenovic D, Messerschmidt A, Schneider T. Surgery for lung tumors in the elderly: A retrospective cohort study on the influence of advanced age (over 80 years) on the development of complications by using a multivariate risk model. INTERNATIONAL JOURNAL OF SURGERY. 2018;52:141-8. doi: 10.1016/j.ijsu.2018.02.008. PubMed PMID: WOS:000430456700025.	The title or abstract does not match the our study
1072	Stanzi A, Mazza F, Lucio F, Ghirardo D, Grosso M, Locatelli A, et al. Tailored intraoperative localization of non-palpable pulmonary lesions for thoracoscopic wedge resection using hybrid room technology. CLINICAL RESPIRATORY JOURNAL. 2018;12(4):1661-7. doi: 10.1111/crj.12725. PubMed PMID: WOS:000429581600042.	The title or abstract does not match the our study
1073	Stanzi A, Mazza F, Lucio F, Ghirardo D, Grosso M, Locatelli A, et al. Tailored intraoperative localization of non-palpable pulmonary lesions for thoracoscopic wedge resection using hybrid room technology. CLINICAL RESPIRATORY JOURNAL. 2018;12(4):1661-7. doi: 10.1111/crj.12725. PubMed PMID: WOS:000429581600042.	The title or abstract does not match the our study
1074	Stephens N, Rice D, Correa A, Hoffstetter W, Mehran R, Roth J, et al. Thoracoscopic lobectomy is associated with improved short-term and equivalent oncological outcomes compared with open lobectomy for clinical Stage I non-small-cell lung cancer: a propensity-matched analysis of 963 cases. EUROPEAN JOURNAL OF CARDIO-THORACIC SURGERY. 2014;46(4):607-13. doi: 10.1093/ejcts/ezu036. PubMed PMID: WOS:…	The title or abstract does not match the our study
1075	Stigt JA, Uil SM, van Riesen SJ, Simons FJ, Denekamp M, Shahin GM, et al. A randomized controlled trial of postthoracotomy pulmonary rehabilitation in patients with resectable lung cancer. J Thorac Oncol. 2013;8(2):214-21. Epub 2012/12/15. doi: 10.1097/JTO.0b013e318279d52a. PubMed PMID: 23238118.	The title or abstract does not match the our study
1076	Stoker GE, Buchowski JM, Kelly MP, Meyers BF, Patterson GA. Video-assisted thoracoscopic surgery with posterior spinal reconstruction for the resection of upper lobe lung tumors involving the spine. SPINE JOURNAL. 2013;13(1):68-76. doi: 10.1016/j.spinee.2012.11.026. PubMed PMID: WOS:000314684300011.	The title or abstract does not match the our study
1077	Sugi K, Kaneda Y, Esato K. Video-assisted thoracoscopic lobectomy achieves a satisfactory long-term prognosis in patients with clinical stage IA lung cancer. World J Surg. 2000;24(1):27-30; discussion -1. Epub 1999/12/14. doi: 10.1007/s002689910006. PubMed PMID: 10594199.	The title or abstract does not match the our study
1078	Sugi K, Kobayashi S, Sudou M, Sakano H, Tao H, Matsuda E, et al. [Video-assisted thoracic surgery (VATS) for clinical stage I lung cancer in consideration of the diameters and characteristcs of each tumor and the technical limitations of VATS]. Kyobu geka The Japanese journal of thoracic surgery. 2009;62(4):277-80. Epub 2009/04/08. PubMed PMID: 19348210.	The title or abstract does not match the our study
1079	Sugi K, Sudoh M, Hirazawa K, Matsuda E, Kaneda Y. [Intrathoracic bleeding during video-assisted thoracoscopic lobectomy and segmentectomy]. Kyobu geka The Japanese journal of thoracic surgery. 2003;56(11):928-31. Epub 2003/10/29. PubMed PMID: 14579695.	The title or abstract does not match the our study
1080	Sugiura H, Morikawa T, Kaji M, Sasamura Y, Kondo S, Katoh H. Long-term benefits for the quality of life after video-assisted thoracoscopic lobectomy in patients with lung cancer. Surgical laparoscopy, endoscopy & percutaneous techniques. 1999;9(6):403-8. Epub 2000/06/29. PubMed PMID: 10872623.	The title or abstract does not match the our study
1081	Suh JW, Park SY, Lee CY, Lee JG, Kim DJ, Paik HC, et al. Feasibility and surgical outcomes of video-assisted thoracoscopic pulmonary resection in patients with advanced-stage lung cancer after neoadjuvant chemoradiotherapy. Thoracic cancer. 2019;10(5):1241-7. doi: 10.1111/1759-7714.13074. PubMed PMID: WOS:000467581900026.	The title or abstract does not match the our study
1082	Suh JW, Park SY, Lee CY, Lee JG, Kim DJ, Paik HC, et al. Feasibility and surgical outcomes of video-assisted thoracoscopic pulmonary resection in patients with advanced-stage lung cancer after neoadjuvant chemoradiotherapy. Thoracic cancer. 2019;10(5):1241-7. doi: 10.1111/1759-7714.13074. PubMed PMID: WOS:000467581900026.	The title or abstract does not match the our study
1083	Sun FH, Chen L, Shi MK, Yang XD, Li M, Yang XY, et al. Prognosis of video-assisted thoracoscopic pulmonary metastasectomy in patients with colorectal cancer lung metastases: an analysis of 154 cases. INTERNATIONAL JOURNAL OF COLORECTAL DISEASE. 2017;32(6):897-905. doi: 10.1007/s00384-017-2768-x. PubMed PMID: WOS:000401438500016.	The title or abstract does not match the our study
1084	Sun W, Zhang L, Li Z, Chen D, Jiang G, Hu J, et al. Feasibility Investigation of Ipsilateral Reoperations by Thoracoscopy for Major Lung Resection. The Thoracic and cardiovascular surgeon. 2020;68(3):241-5. Epub 2019/03/29. doi: 10.1055/s-0039-1683372. PubMed PMID: 30921828.	The title or abstract does not match the our study
1085	Sung HK, Kim HK, Choi YH. Re-thoracoscopic surgery for middle lobe torsion after right upper lobectomy. European journal of cardio-thoracic surgery : official journal of the European Association for Cardio-thoracic Surgery. 2012;42(3):582-3. Epub 2012/05/04. doi: 10.1093/ejcts/ezs214. PubMed PMID: 22551967.	The title or abstract does not match the our study
1086	Swanson SJ, Batirel HF. Video-assisted thoracic surgery (VATS) resection for lung cancer. The Surgical clinics of North America. 2002;82(3):541-59. Epub 2002/10/10. doi: 10.1016/s0039-6109(02)00015-4. PubMed PMID: 12371584.	The title or abstract does not match the our study
1087	Swanson SJ, Batirel HF. Video-assisted thoracic surgery (VATS) resection for lung cancer. The Surgical clinics of North America. 2002;82(3):541-59. Epub 2002/10/10. doi: 10.1016/s0039-6109(02)00015-4. PubMed PMID: 12371584.	The title or abstract does not match the our study
1088	Swanson SJ, Meyers BF, Gunnarsson CL, Moore M, Howington JA, Maddaus MA, et al. Video-Assisted Thoracoscopic Lobectomy Is Less Costly and Morbid Than Open Lobectomy: A Retrospective Multiinstitutional Database Analysis. ANNALS OF THORACIC SURGERY. 2012;93(4):1027-32. doi: 10.1016/j.athoracsur.2011.06.007. PubMed PMID: WOS:000302120200013.	The title or abstract does not match the our study
1089	Swanson SJ, Miller DL, McKenna RJ, Howington J, Marshall MB, Yoo AC, et al. Comparing robot-assisted thoracic surgical lobectomy with conventional video-assisted thoracic surgical lobectomy and wedge resection: Results from a multihospital database (Premier). JOURNAL OF THORACIC AND CARDIOVASCULAR SURGERY. 2014;147(3):929-37. doi: 10.1016/j.jtcvs.2013.09.046. PubMed PMID: WOS:000331555300030.	The title or abstract does not match the our study
1090	Swanson SJ, Miller DL, McKenna RJ, Howington J, Marshall MB, Yoo AC, et al. Comparing robot-assisted thoracic surgical lobectomy with conventional video-assisted thoracic surgical lobectomy and wedge resection: Results from a multihospital database (Premier). JOURNAL OF THORACIC AND CARDIOVASCULAR SURGERY. 2014;147(3):929-37. doi: 10.1016/j.jtcvs.2013.09.046. PubMed PMID: WOS:000331555300030.	The title or abstract does not match the our study
1091	Swanson SJ. The value of video-assisted thoracoscopic surgery: follow the money! European journal of cardio-thoracic surgery : official journal of the European Association for Cardio-thoracic Surgery. 2016;49(5):1496. Epub 2016/03/05. doi: 10.1093/ejcts/ezv420. PubMed PMID: 26941249.	The title or abstract does not match the our study
1092	Swanson SJ. The value of video-assisted thoracoscopic surgery: follow the money! European journal of cardio-thoracic surgery : official journal of the European Association for Cardio-thoracic Surgery. 2016;49(5):1496. Epub 2016/03/05. doi: 10.1093/ejcts/ezv420. PubMed PMID: 26941249.	The title or abstract does not match the our study
1093	Swanson SJ. Video-assisted thoracic surgery segmentectomy: the future of surgery for lung cancer? The Annals of thoracic surgery. 2010;89(6):S2096-7. Epub 2010/05/25. doi: 10.1016/j.athoracsur.2010.03.040. PubMed PMID: 20493988.	The title or abstract does not match the our study
1094	Swanson SJ. Video-assisted thoracic surgery segmentectomy: the future of surgery for lung cancer? The Annals of thoracic surgery. 2010;89(6):S2096-7. Epub 2010/05/25. doi: 10.1016/j.athoracsur.2010.03.040. PubMed PMID: 20493988.	The title or abstract does not match the our study
1095	Szántó Z, Kovács O, Parham Choroumzadeh D, Lippai N, Csőszi T, Urbán D. [Standardization of VATS lobectomies in our department between 2011-2017 in regard to results of their oncological follow-ups]. Magyar sebeszet. 2019;72(3):98-102. Epub 2019/09/24. doi: 10.1556/1046.72.2019.3.2. PubMed PMID: 31544482.	The title or abstract does not match the our study
1096	Taioli E, Lee DS, Lesser M, Flores R. Long-term survival in video-assisted thoracoscopic lobectomy vs open lobectomy in lung-cancer patients: a meta-analysis. European journal of cardio-thoracic surgery : official journal of the European Association for Cardio-thoracic Surgery. 2013;44(4):591-7. Epub 2013/02/16. doi: 10.1093/ejcts/ezt051. PubMed PMID: 23413015.	The title or abstract does not match the our study
1097	Taioli E, Lee DS, Lesser M, Flores R. Long-term survival in video-assisted thoracoscopic lobectomy vs open lobectomy in lung-cancer patients: a meta-analysis. EUROPEAN JOURNAL OF CARDIO-THORACIC SURGERY. 2013;44(4):591-7. doi: 10.1093/ejcts/ezt051. PubMed PMID: WOS:000326022700014.	The title or abstract does not match the our study
1098	Tajiri M, Maehara T, Nakayama H, Sakamoto K. Decreased invasiveness via two methods of thoracoscopic lobectomy for lung cancer, compared with open thoracotomy. Respirology (Carlton, Vic). 2007;12(2):207-11. Epub 2007/02/15. doi: 10.1111/j.1440-1843.2006.01024.x. PubMed PMID: 17298452.	The title or abstract does not match the our study
1099	Tajiri M, Maehara T, Nakayama H. [Thoracoscopic lobectomy (non rib-spreading method): versus a video assisted lobectomy and a conventional thoracotomy]. Kyobu geka The Japanese journal of thoracic surgery. 2000;53(1):13-7. Epub 2000/01/20. PubMed PMID: 10639786.	The title or abstract does not match the our study
1100	Takagi H, Matsui M, Umemoto T. Long-Term Survival of VATS Versus Open Lobectomy. ANNALS OF THORACIC SURGERY. 2011;92(1):408-9. doi: 10.1016/j.athoracsur.2011.01.089. PubMed PMID: WOS:000292189400086.	The title or abstract does not match the our study
1101	Takagi H, Matsui M, Umemoto T. Long-Term Survival of VATS Versus Open Lobectomy. ANNALS OF THORACIC SURGERY. 2011;92(1):408-9. doi: 10.1016/j.athoracsur.2011.01.089. PubMed PMID: WOS:000292189400086.	The title or abstract does not match the our study
1102	Takahashi Y, Miyajima M, Tada M, Maki R, Mishina T, Watanabe A. Outcomes of completion lobectomy long after segmentectomy. Journal of cardiothoracic surgery. 2019;14. doi: 10.1186/s13019-019-0941-8. PubMed PMID: WOS:000473059500001.	The title or abstract does not match the our study
1103	Takahashi Y, Miyajima M, Tada M, Maki R, Mishina T, Watanabe A. Outcomes of completion lobectomy long after segmentectomy. Journal of cardiothoracic surgery. 2019;14. doi: 10.1186/s13019-019-0941-8. PubMed PMID: WOS:000473059500001.	The title or abstract does not match the our study
1104	Takamori S, Oizumi H, Suzuki J, Suzuki K, Watanabe H, Sato K. Completion lobectomy after anatomical segmentectomy. Interactive cardiovascular and thoracic surgery. 2022;34(6):1038-44. doi: 10.1093/icvts/ivab323. PubMed PMID: WOS:000756767400001.	The title or abstract does not match the our study
1105	Takamori S, Oizumi H, Suzuki J, Suzuki K, Watanabe H, Sato K. Completion lobectomy after anatomical segmentectomy. Interactive cardiovascular and thoracic surgery. 2022;34(6):1038-44. Epub 2021/12/29. doi: 10.1093/icvts/ivab323. PubMed PMID: 34962577; PubMed Central PMCID: PMCPMC9159411.	The title or abstract does not match the our study
1106	Takei H, Goya T, Tsukada H. [Video-assisted thoracic surgery (VATS) for lung cancer]. Gan to kagaku ryoho Cancer & chemotherapy. 2005;32(9):1235-9. Epub 2005/09/28. PubMed PMID: 16184915.	The title or abstract does not match the our study
1107	Tam JKC, Lim KS. Total Muscle-Sparing Uniportal Video-Assisted Thoracoscopic Surgery Lobectomy. ANNALS OF THORACIC SURGERY. 2013;96(6):1982-7. doi: 10.1016/j.athoracsur.2013.07.002. PubMed PMID: WOS:000327794000019.	The title or abstract does not match the our study
1108	Tamburini N, Marchi I, Bassi M, Anania G, Quarantotto F, Cavallesco G, et al. Misdiagnosis of anomalous pulmonary venous connections in a patient with lung cancer and a review of the literature. Journal of thoracic disease. 2017;9(8):E723-E6. doi: 10.21037/jtd.2017.07.36. PubMed PMID: WOS:000411610100015.	The title or abstract does not match the our study
1109	Tan HX, Drake BC, Chaudhuri N, Kefaloyannis M, Milton R, Papagiannopoulos K, et al. A risk model to predict 2-year survival after video-assisted thoracoscopic surgery lobectomy for non-small-cell lung cancer. EUROPEAN JOURNAL OF CARDIO-THORACIC SURGERY. 2020;57(4):781-7. doi: 10.1093/ejcts/ezz304. PubMed PMID: WOS:000535935700025.	The title or abstract does not match the our study
1110	Tanaka M, Sagawa M, Usuda K, Machida Y, Ueno M, Motono N, et al. Postoperative Drainage with One Chest Tube Is Appropriate for Pulmonary Lobectomy: A Randomized Trial. TOHOKU JOURNAL OF EXPERIMENTAL MEDICINE. 2014;232(1):55-61. doi: 10.1620/tjem.232.55. PubMed PMID: WOS:000331665700008.	The title or abstract does not match the our study
1111	Tane S, Nishio W, Okuma H, Ogawa H, Hokka D, Tane K, et al. Operative outcomes of thoracoscopic lobectomy for non-small-cell lung cancer. Asian cardiovascular & thoracic annals. 2015;23(8):950-7. Epub 2015/07/25. doi: 10.1177/0218492315596657. PubMed PMID: 26207005.	The title or abstract does not match the our study
1112	Taniguchi Y, Nakamura H, Miwa K, Haruki T, Araki K, Takagi Y, et al. Initial Results of Robotic Surgery for Primary Lung Cancer: Feasibility, Safety and Learning Curve. Yonago acta medica. 2017;60(3):162-6. doi: 10.33160/yam.2017.09.004. PubMed PMID: WOS:000417029800004.	The title or abstract does not match the our study
1113	Tarumi S, Misaki N, Kasai Y, Chang SS, Go T, Yokomise H. Clinical trial of video-assisted thoracoscopic segmentectomy using infrared thoracoscopy with indocyanine green. EUROPEAN JOURNAL OF CARDIO-THORACIC SURGERY. 2014;46(1):112-5. doi: 10.1093/ejcts/ezt565. PubMed PMID: WOS:000339666400024.	The title or abstract does not match the our study
1114	Tasoudis PT, Diehl JN, Merlo A, Long JM. Long-term outcomes of robotic versus video-assisted pulmonary lobectomy for non-small cell lung cancer: systematic review and meta-analysis of reconstructed patient data. Journal of thoracic disease. 2023;15(10):5700-+. doi: 10.21037/jtd-23-582. PubMed PMID: WOS:001073199600001.	The title or abstract does not match the our study
1115	Tasoudis PT, Diehl JN, Merlo A, Long JM. Long-term outcomes of robotic versus video-assisted pulmonary lobectomy for non-small cell lung cancer: systematic review and meta-analysis of reconstructed patient data. Journal of thoracic disease. 2023;15(10):5700-+. doi: 10.21037/jtd-23-582. PubMed PMID: WOS:001073199600001.	The title or abstract does not match the our study
1116	Taylor M, Krishna GR, Rammohan K, Fontaine E, Joshi V, Grant S, et al. Outcomes after Conversion from Video-Assisted Thoracoscopic Lobectomy to Thoracotomy. THORACIC AND CARDIOVASCULAR SURGEON. 2024;72(05):394-401. doi: 10.1055/s-0043-1776706. PubMed PMID: WOS:001105204100002.	The title or abstract does not match the our study
1117	Taylor M, Raj Krishna G, Rammohan K, Fontaine E, Joshi V, Grant S, et al. Outcomes after Conversion from Video-Assisted Thoracoscopic Lobectomy to Thoracotomy. The Thoracic and cardiovascular surgeon. 2024;72(5):394-401. Epub 2023/11/16. doi: 10.1055/s-0043-1776706. PubMed PMID: 37967842.	The title or abstract does not match the our study
1118	Teh E, Abah U, Church D, Saka W, Talbot D, Belcher E, et al. What is the extent of the advantage of video-assisted thoracoscopic surgical resection over thoracotomy in terms of delivery of adjuvant chemotherapy following non-small-cell lung cancer resection? Interactive cardiovascular and thoracic surgery. 2014;19(4):656-60. doi: 10.1093/icvts/ivu206. PubMed PMID: WOS:000343318800024.	The title or abstract does not match the our study
1119	Terra RM, Haddad R, de Campos JRM, de Araújo P, Lima CET, Braga F, et al. Building a Large Robotic Thoracic Surgery Program in an Emerging Country: Experience in Brazil. World journal of surgery. 2019;43(11):2920-6. doi: 10.1007/s00268-019-05086-9. PubMed PMID: WOS:000488847800035.	The title or abstract does not match the our study
1120	Thomas PA. Use of minimally invasive approaches for stage I non-small cell lung cancer: A surgeon's point of view. CANCER RADIOTHERAPIE. 2015;19(6-7):365-70. doi: 10.1016/j.canrad.2015.06.012. PubMed PMID: WOS:000364108300001.	The title or abstract does not match the our study
1121	Tian ZJY, Sui XZ, Yang F, Wang J. Is video-assisted thoracoscopy a sufficient approach for mediastinal lymph node dissection to treat lung cancer after neoadjuvant therapy? Thoracic cancer. 2019;10(4):782-90. doi: 10.1111/1759-7714.12999. PubMed PMID: WOS:000465162800023.	The title or abstract does not match the our study
1122	Tochii S, Kawai H, Ishizawa H, Nagano H, Negi T, Tochii D, et al. Evaluation of prognosis after thoracoscopic lobectomy for primary lung cancer. Asian journal of endoscopic surgery. 2021;14(2):178-83. Epub 2020/07/29. doi: 10.1111/ases.12838. PubMed PMID: 32720475.	The title or abstract does not match the our study
1123	Toker A, Campbell S. Then comes the robot. In theaters soon. European journal of cardio-thoracic surgery : official journal of the European Association for Cardio-thoracic Surgery. 2023;64(5). Epub 2023/11/10. doi: 10.1093/ejcts/ezad379. PubMed PMID: 37947319.	The title or abstract does not match the our study
1124	Toker A, Özyurtkan MO, Demirhan Ö, Ayalp K, Kaba E, Uyumaz E. Lymph Node Dissection in Surgery for Lung Cancer: Comparison of Open vs. Video-Assisted vs. Robotic-Assisted Approaches. ANNALS OF THORACIC AND CARDIOVASCULAR SURGERY. 2016;22(5):284-90. doi: 10.5761/atcs.oa.16-00087. PubMed PMID: WOS:000388954300003.	The title or abstract does not match the our study
1125	Toker A. Robotic thoracic surgery: from the perspectives of European chest surgeons. Journal of thoracic disease. 2014;6:S211-S6. doi: 10.3978/j.issn.2072-1439.2014.05.05. PubMed PMID: WOS:000337362300003.	The title or abstract does not match the our study
1126	Tomoyasu M, Deguchi H, Kudo S, Shigeeda W, Kaneko Y, Yoshimura R, et al. Evaluation of pulmonary artery bleeding during thoracoscopic pulmonary resection for lung cancer. Thoracic cancer. 2022;13(21):3001-6. doi: 10.1111/1759-7714.14649. PubMed PMID: WOS:000854467800001.	The title or abstract does not match the our study
1127	Tong C, Li T, Huang C, Ji C, Liu Y, Wu J, et al. Risk Factors and Impact of Conversion to Thoracotomy From 20,565 Cases of Thoracoscopic Lung Surgery. The Annals of thoracic surgery. 2020;109(5):1522-9. Epub 2020/01/26. doi: 10.1016/j.athoracsur.2019.12.009. PubMed PMID: 31981504.	The title or abstract does not match the our study
1128	Torre W, Rodríguez-Spiteri N, Villalobos W, Gurpide A, Fernández O, López-Picazo JM. [Medium and long-term results of the use of videothorascopy in surgery of pulmonary metastasis resection]. Anales del sistema sanitario de Navarra. 2005;28 Suppl 3:93-102. Epub 2006/03/03. PubMed PMID: 16511583.	The title or abstract does not match the our study
1129	Traibi A, Grigoroiu M, Boulitrop C, Urena A, Masuet-Aumatell C, Brian E, et al. Predictive factors for complications of anatomical pulmonary segmentectomies. Interactive cardiovascular and thoracic surgery. 2013;17(5):838-44. doi: 10.1093/icvts/ivt292. PubMed PMID: WOS:000326725300024.	The title or abstract does not match the our study
1130	Treasure T. Randomized controlled trials are needed to test videothoracoscopy versus thoracotomy for lung cancer lobectomy. FUTURE ONCOLOGY. 2016;12(23):19-22. doi: 10.2217/fon-2016-0347. PubMed PMID: WOS:000394393100005.	The title or abstract does not match the our study
1131	Treasure T. Randomized controlled trials are needed to test videothoracoscopy versus thoracotomy for lung cancer lobectomy. FUTURE ONCOLOGY. 2016;12(23):19-22. doi: 10.2217/fon-2016-0347. PubMed PMID: WOS:000394393100005.	The title or abstract does not match the our study
1132	Triviño A, Congregado M, Loscertales J, Jiménez-Merchán R, Pinos-Vélez N, Cózar F, et al. Experience and Development of the Video-Assisted Thoracic Surgery Lobectomy Technique: Comparative Study With Conventional Surgery in Stage I Non-Small Cell Lung Cancer. Archivos de bronconeumologia. 2014;50(2):57-61. doi: 10.1016/j.arbres.2013.05.007. PubMed PMID: WOS:000331353300002.	The title or abstract does not match the our study
1133	Triviño A, Congregado M, Loscertales J, Jiménez-Merchán R, Pinos-Vélez N, Cózar F, et al. Experience and Development of the Video-Assisted Thoracic Surgery Lobectomy Technique: Comparative Study With Conventional Surgery in Stage I Non-Small Cell Lung Cancer. Archivos de bronconeumologia. 2014;50(2):57-61. doi: 10.1016/j.arbres.2013.05.007. PubMed PMID: WOS:000331353300002.	The title or abstract does not match the our study
1134	Truin W, Siebenga J, Belgers E, Bollen EC. The role of video-assisted thoracic surgery in the surgical treatment of superior sulcus tumors. Interactive cardiovascular and thoracic surgery. 2010;11(4):512-4. Epub 2010/07/27. doi: 10.1510/icvts.2010.237941. PubMed PMID: 20656799.	The title or abstract does not match the our study
1135	Tschopp JM, Bintcliffe O, Astoul P, Canalis E, Driesen P, Janssen J, et al. ERS task force statement: diagnosis and treatment of primary spontaneous pneumothorax. EUROPEAN RESPIRATORY JOURNAL. 2015;46(2):321-35. doi: 10.1183/09031936.00219214. PubMed PMID: WOS:000358795800009.	The title or abstract does not match the our study
1136	Tseng WC, Lin WL, Lai HC, Huang TW, Chen PH, Wu ZF. Fentanyl-based intravenous patient-controlled analgesia with low dose of ketamine is not inferior to thoracic epidural analgesia for acute post-thoracotomy pain following video-assisted thoracic surgery A randomized controlled study. Medicine. 2019;98(28). doi: 10.1097/MD.0000000000016403. PubMed PMID: WOS:000480738900063.	The title or abstract does not match the our study
1137	Tsitsias T, Toufektzian L, Routledge T, Pilling J. Are there recognized prognostic factors for patients undergoing pulmonary metastasectomy for colorectal carcinoma? Interactive cardiovascular and thoracic surgery. 2016;23(6):962-9. doi: 10.1093/icvts/ivw273. PubMed PMID: WOS:000393027700022.	The title or abstract does not match the our study
1138	Tsubochi H. [Complete Video-assisted Thoracic Surgery for Lung Cancer]. Kyobu geka The Japanese journal of thoracic surgery. 2016;69(8):655-60. Epub 2016/07/22. PubMed PMID: 27440028.	The title or abstract does not match the our study
1139	Tsubokawa N, Harada H, Takenaka C, Misumi K, Yamashita Y. Comparison of Postoperative Pain after Different Thoracic Surgery Approaches as Measured by Electrical Stimulation. THORACIC AND CARDIOVASCULAR SURGEON. 2015;63(6):519-25. doi: 10.1055/s-0035-1546427. PubMed PMID: WOS:000361382900015.	The title or abstract does not match the our study
1140	Tsuboshima K, Nagata M, Wakahara T, Matoba Y, Nishio W, Maniwa Y. Novel paravertebral block during single-incision thoracoscopic surgery for primary spontaneous pneumothorax. General thoracic and cardiovascular surgery. 2016;64(1):58-61. doi: 10.1007/s11748-015-0584-1. PubMed PMID: WOS:000378425200014.	The title or abstract does not match the our study
1141	Tsubota N. [Video-assisted thoracic surgery through card-sized utility thoracotomy]. Kyobu geka The Japanese journal of thoracic surgery. 2002;55(6):468-70. Epub 2002/06/13. PubMed PMID: 12058457.	The title or abstract does not match the our study
1142	Tsubota N. Is pneumonectomy using video-assisted thoracic surgery the way to go? Study of data from the Japanese Association for Thoracic Surgery. General thoracic and cardiovascular surgery. 2014;62(8):499-502. Epub 2014/04/17. doi: 10.1007/s11748-014-0400-3. PubMed PMID: 24737385.	The title or abstract does not match the our study
1143	Tsuchiya R. [Limited operation of lung cancer: the role of video-assisted thoracic surgery for lung cancer]. Nihon Geka Gakkai zasshi. 2000;101(7):490-3. Epub 2000/08/17. PubMed PMID: 10944768.	The title or abstract does not match the our study
1144	Tsukazan MTR, Terra RM, Vigo A, Fortunato GA, Camargo SM, de Oliveira HA, et al. Video-assisted thoracoscopic surgery yields better outcomes than thoracotomy for anatomical lung resection in Brazil: a propensity score-matching analysis using the Brazilian Society of Thoracic Surgery database. EUROPEAN JOURNAL OF CARDIO-THORACIC SURGERY. 2018;53(5):993-8. doi: 10.1093/ejcts/ezx442. PubMed PMID: WO…	The title or abstract does not match the our study
1145	Tsukazan MTR, Terra RM, Vigo Á, Fortunato GA, Camargo SM, de Oliveira HA, et al. Video-assisted thoracoscopic surgery yields better outcomes than thoracotomy for anatomical lung resection in Brazil: a propensity score-matching analysis using the Brazilian Society of Thoracic Surgery database. European journal of cardio-thoracic surgery : official journal of the European Association for Cardio-tho…	The title or abstract does not match the our study
1146	Tsunezuka Y, Oda M, Moriyama H. Wound retraction system for lung resection by video-assisted mini-thoracotomy. European journal of cardio-thoracic surgery : official journal of the European Association for Cardio-thoracic Surgery. 2006;29(1):110-1. Epub 2005/12/13. doi: 10.1016/j.ejcts.2005.10.027. PubMed PMID: 16337400.	The title or abstract does not match the our study
1147	Tulinský L, Kepičová M, Ihnát P, Tomášková H, Mitták M, Staníková L, et al. Radicality and safety of mediastinal lymphadenectomy in lung resection: a comparative analysis of uniportal thoracoscopic, multiportal thoracoscopic, and thoracotomy approaches. Surgical endoscopy. 2023;37(12):9208-16. Epub 2023/10/20. doi: 10.1007/s00464-023-10476-1. PubMed PMID: 37857921.	The title or abstract does not match the our study
1148	Turk F, Yuncu G, Atınkaya C, Semerkant T, Ozturk G, Ekıncı Y. The choice of invasive diagnostic techniques in advanced lung cancer. The Thoracic and cardiovascular surgeon. 2014;62(2):97-102. Epub 2012/12/05. doi: 10.1055/s-0032-1326776. PubMed PMID: 23208846.	The title or abstract does not match the our study
1149	Uchikov A, Uchikov P, Prisadov G, Kalinova K, Novakov I. [Therapeutic approach to pulmonary hamartoma patients]. Khirurgiia. 2001;57(1-2):54-5. Epub 2002/05/25. PubMed PMID: 12024658.	The title or abstract does not match the our study
[truncated: 1,398 more rows]
